# Supplementary material for: Transcriptome-informed identification and characterization of Planococcus citri cis- and trans-isoprenyl diphosphate synthase genes
Source: iScience. 2024 Mar 6;27(4):109441. doi: 10.1016/j.isci.2024.109441 (PMC10960109; doi:10.1016/j.isci.2024.109441)
Supplement: Table S3. Transcriptome annotation and differential expression data [file mmc2.xlsx]

## Sheet: Legend
Table S3: Differential expression of P. citri genes between virgin and mated females, related to STAR Methods. (a) Differential exression based on mapping to the transcriptome. Transcript IDs are annotated with InterPro annotations (NA - no annotation), information on mapping to the Pcitri.v1 genome (NA - no mapping, mapped reads have listed either the gene model ID or the ID of the scaffold they…

## Sheet: (a) Transcriptome
TranscriptID	IPRAnnot	GenomeMapping	vir-mat_logFC	vir-mat_pAdj
PB.1.1|PCITRI_00001:6869-10415(+)|UnnamedSample_HQ_transcript/23716	IPR002110 Ankyrin repeat	g2	-0.316843	0.638159
PB.10.10|PCITRI_00001:168756-169728(-)|UnnamedSample_HQ_transcript/107397	NA	g21	-0.601519	0.11306
PB.10.11|PCITRI_00001:168756-171712(-)|UnnamedSample_HQ_transcript/26265	NA	g21	-0.66147	0.00878397
PB.10.13|PCITRI_00001:172486-179322(-)|UnnamedSample_HQ_transcript/26495	IPR027353 NET domain,IPR001487 Bromodomain	NA	-0.663448	0.0109476
PB.10.15|PCITRI_00001:173092-179329(-)|UnnamedSample_HQ_transcript/31853	IPR027353 NET domain	NA	0.157595	0.787679
PB.10.16|PCITRI_00001:173467-179335(-)|UnnamedSample_HQ_transcript/43425	IPR001487 Bromodomain	NA	-0.675621	0.00735556
PB.10.17|PCITRI_00001:173781-179620(-)|UnnamedSample_HQ_transcript/44206	IPR001487 Bromodomain	NA	-0.731801	0.00373382
PB.10.18|PCITRI_00001:173781-178931(-)|UnnamedSample_HQ_transcript/58228	IPR001487 Bromodomain	NA	-0.705488	0.00551466
PB.10.22|PCITRI_00001:176619-179609(-)|UnnamedSample_HQ_transcript/96052	IPR001487 Bromodomain	NA	-0.80756	0.00413541
PB.10.23|PCITRI_00001:177247-179327(-)|UnnamedSample_HQ_transcript/114730	NA	NA	NA	NA
PB.10.4|PCITRI_00001:159566-165323(-)|UnnamedSample_HQ_transcript/62316	IPR031354 Bromodomain protein 4, C-terminal	NA	-0.487535	0.0172844
PB.10.5|PCITRI_00001:159906-175428(-)|UnnamedSample_HQ_transcript/37322	IPR031354 Bromodomain protein 4, C-terminal,IPR027353 NET domain	g21	-0.523167	0.0251404
PB.10.6|PCITRI_00001:160997-176547(-)|UnnamedSample_HQ_transcript/34688	IPR027353 NET domain	NA	-0.418298	0.0343572
PB.10.9|PCITRI_00001:167992-173872(-)|UnnamedSample_HQ_transcript/23610	IPR027353 NET domain	NA	-0.549156	0.0156423
PB.100.11|PCITRI_00002:620057-703862(-)|UnnamedSample_HQ_transcript/83405	NA	NA	-0.863296	0.0080048
PB.100.4|PCITRI_00002:587388-703730(-)|UnnamedSample_HQ_transcript/10822	IPR001452 SH3 domain,IPR008145 Guanylate kinase/L-type calcium channel beta subunit,IPR001478 PDZ domain	NA	-0.842273	0.0037266
PB.100.5|PCITRI_00002:591768-708281(-)|UnnamedSample_HQ_transcript/19660	IPR001452 SH3 domain,IPR001478 PDZ domain	NA	-0.84556	0.00331326
PB.100.6|PCITRI_00002:591768-703889(-)|UnnamedSample_HQ_transcript/31800	IPR001452 SH3 domain,IPR001478 PDZ domain	NA	-0.80719	0.00273959
PB.100.7|PCITRI_00002:591768-643100(-)|UnnamedSample_HQ_transcript/44023	IPR001478 PDZ domain,IPR001452 SH3 domain	g163	-0.928772	0.0017814
PB.100.8|PCITRI_00002:591768-629151(-)|UnnamedSample_HQ_transcript/57397	IPR001452 SH3 domain,IPR001478 PDZ domain	NA	-0.891496	0.00209934
PB.1000.1|PCITRI_00035:341619-342412(-)|UnnamedSample_HQ_transcript/114813	NA	g1760	-2.1824	0.000521824
PB.10000.2|PCITRI_01548:19483-23020(-)|UnnamedSample_HQ_transcript/16164	IPR040676 Domain of unknown function DUF5641,IPR001584 Integrase, catalytic core,IPR008042 Retrotransposon, Pao	g4113	-0.960725	0.0931777
PB.10000.3|PCITRI_01548:19483-25330(-)|UnnamedSample_HQ_transcript/1873	IPR008042 Retrotransposon, Pao,IPR005312 Protein of unknown function DUF1759,IPR001584 Integrase, catalytic core,IPR008737 Peptidase aspartic, putative,IPR040676 Domain of unknown function DUF5641	g4113	-1.03299	0.101498
PB.10001.1|PCITRI_01548:47214-48433(-)|UnnamedSample_HQ_transcript/96288	NA	scaff_01548	NA	NA
PB.10003.1|PCITRI_01549:1498-18266(+)|UnnamedSample_HQ_transcript/90307	IPR031424 Protein quiver	g4120	1.42754	0.0230566
PB.10004.1|PCITRI_01549:20572-22065(-)|UnnamedSample_HQ_transcript/98601	IPR026806 Protein CDV3	g4121	-0.127539	0.358279
PB.10007.1|PCITRI_01550:905-37839(+)|UnnamedSample_HQ_transcript/10757	IPR003165 Piwi domain,IPR003100 PAZ domain	NA	-1.24724	0.137469
PB.10007.10|PCITRI_01550:23999-36502(+)|UnnamedSample_HQ_transcript/35742	IPR003165 Piwi domain,IPR003100 PAZ domain	NA	-0.684603	0.264194
PB.10007.11|PCITRI_01550:24006-37839(+)|UnnamedSample_HQ_transcript/13624	IPR003100 PAZ domain,IPR003165 Piwi domain	NA	-0.783029	0.314852
PB.10007.12|PCITRI_01550:24006-37737(+)|UnnamedSample_HQ_transcript/14268	IPR003100 PAZ domain,IPR003165 Piwi domain	NA	-0.78674	0.237946
PB.10007.13|PCITRI_01550:24006-37207(+)|UnnamedSample_HQ_transcript/22037	IPR003165 Piwi domain,IPR003100 PAZ domain	NA	-0.687235	0.263222
PB.10007.14|PCITRI_01550:24024-37050(+)|UnnamedSample_HQ_transcript/24399	IPR003100 PAZ domain,IPR003165 Piwi domain	NA	-0.697255	0.233792
PB.10007.16|PCITRI_01550:29920-33946(+)|UnnamedSample_HQ_transcript/79272	IPR003100 PAZ domain	NA	-0.541751	0.10126
PB.10007.17|PCITRI_01550:29925-37179(+)|UnnamedSample_HQ_transcript/27158	IPR003100 PAZ domain,IPR003165 Piwi domain	NA	-0.756186	0.0983501
PB.10007.18|PCITRI_01550:29929-37838(+)|UnnamedSample_HQ_transcript/14014	IPR003165 Piwi domain,IPR003100 PAZ domain	NA	-0.375496	0.328126
PB.10007.2|PCITRI_01550:1198-37838(+)|UnnamedSample_HQ_transcript/13493	IPR003165 Piwi domain,IPR003100 PAZ domain	NA	-0.719279	0.132221
PB.10007.22|PCITRI_01550:29968-37839(+)|UnnamedSample_HQ_transcript/11970	IPR003165 Piwi domain,IPR003100 PAZ domain	NA	-0.447648	0.35647
PB.10007.23|PCITRI_01550:30052-33946(+)|UnnamedSample_HQ_transcript/73262	IPR003100 PAZ domain	NA	-0.473546	0.260411
PB.10007.3|PCITRI_01550:23648-37837(+)|UnnamedSample_HQ_transcript/12466	IPR003100 PAZ domain,IPR003165 Piwi domain	NA	-0.908264	0.298795
PB.10007.36|PCITRI_01550:33409-36890(+)|UnnamedSample_HQ_transcript/81106	IPR003165 Piwi domain,IPR003100 PAZ domain	g4124	NA	NA
PB.10007.4|PCITRI_01550:23858-33946(+)|UnnamedSample_HQ_transcript/64738	IPR003100 PAZ domain	NA	-0.666702	0.26244
PB.10007.43|PCITRI_01550:34046-37838(+)|UnnamedSample_HQ_transcript/66086	IPR003165 Piwi domain	NA	-4.19411	0.0265556
PB.10009.1|PCITRI_01550:50547-53059(+)|UnnamedSample_HQ_transcript/65870	IPR007955 Bystin	NA	0.168297	0.240419
PB.10010.1|PCITRI_01551:79032-82075(-)|UnnamedSample_HQ_transcript/33279	IPR000048 IQ motif, EF-hand binding site	g4145	-2.01539	0.013674
PB.10010.2|PCITRI_01551:79211-81818(-)|UnnamedSample_HQ_transcript/45039	IPR000048 IQ motif, EF-hand binding site	g4145	0.644416	0.498475
PB.10011.2|PCITRI_01552:2565-5318(-)|UnnamedSample_HQ_transcript/46455	IPR002347 Short-chain dehydrogenase/reductase SDR	NA	0.686025	0.0142223
PB.10011.6|PCITRI_01552:2718-5274(-)|UnnamedSample_HQ_transcript/56733	IPR002347 Short-chain dehydrogenase/reductase SDR	NA	0.826697	0.0487546
PB.10011.7|PCITRI_01552:3513-5227(-)|UnnamedSample_HQ_transcript/96856	IPR002347 Short-chain dehydrogenase/reductase SDR	NA	0.61906	0.0730453
PB.10012.1|PCITRI_01552:5614-12931(+)|UnnamedSample_HQ_transcript/55529	NA	NA	-0.426677	0.1081
PB.10012.10|PCITRI_01552:5801-13446(+)|UnnamedSample_HQ_transcript/39575	NA	NA	0.0424071	0.826923
PB.10012.2|PCITRI_01552:5616-13797(+)|UnnamedSample_HQ_transcript/26227	NA	NA	-0.0368316	0.906445
PB.10012.3|PCITRI_01552:5616-13834(+)|UnnamedSample_HQ_transcript/25809	NA	NA	-0.138286	0.630378
PB.10012.4|PCITRI_01552:5637-13683(+)|UnnamedSample_HQ_transcript/31456	NA	NA	-0.157671	0.560487
PB.10012.8|PCITRI_01552:5674-6818(+)|UnnamedSample_HQ_transcript/114281	NA	scaff_01552	-0.259274	0.148185
PB.10012.9|PCITRI_01552:5733-12750(+)|UnnamedSample_HQ_transcript/70159	NA	NA	-0.369894	0.154059
PB.10013.1|PCITRI_01552:13712-14570(-)|UnnamedSample_HQ_transcript/118594	NA	scaff_01552	0.490373	0.0684135
PB.10016.1|PCITRI_01552:81969-83010(-)|UnnamedSample_HQ_transcript/103093	NA	scaff_01552	-0.492349	0.645885
PB.10017.1|PCITRI_01557:43359-45899(+)|UnnamedSample_HQ_transcript/60846	IPR041661 ZN622/Rei1/Reh1, zinc finger C2H2-type	g4180	-0.345741	0.154921
PB.10017.2|PCITRI_01557:43363-46010(+)|UnnamedSample_HQ_transcript/54165	IPR041661 ZN622/Rei1/Reh1, zinc finger C2H2-type	g4180	-0.348677	0.139705
PB.10017.3|PCITRI_01557:43398-46006(+)|UnnamedSample_HQ_transcript/53332	IPR041661 ZN622/Rei1/Reh1, zinc finger C2H2-type	g4180	-0.301522	0.216524
PB.10017.4|PCITRI_01557:44048-45932(+)|UnnamedSample_HQ_transcript/79662	IPR041661 ZN622/Rei1/Reh1, zinc finger C2H2-type	g4180	-0.218676	0.403316
PB.10018.1|PCITRI_01557:45876-47394(-)|UnnamedSample_HQ_transcript/104052	IPR007125 Histone H2A/H2B/H3	g4181	0.162482	0.318557
PB.1002.2|PCITRI_00035:351978-352810(-)|UnnamedSample_HQ_transcript/113260	NA	g1762	-0.244443	0.523971
PB.10020.1|PCITRI_01557:48829-50970(-)|UnnamedSample_HQ_transcript/81590	IPR044059 Cns1/TTC4, wheel domain	g4183	0.571035	0.00161006
PB.10020.2|PCITRI_01557:49774-50970(-)|UnnamedSample_HQ_transcript/111394	NA	g4183	0.562586	0.0119145
PB.10021.1|PCITRI_01557:51385-54998(-)|UnnamedSample_HQ_transcript/27364	IPR002885 Pentatricopeptide repeat	g4184	-0.299983	0.0406024
PB.10021.4|PCITRI_01557:51408-54980(-)|UnnamedSample_HQ_transcript/28354	IPR002885 Pentatricopeptide repeat	NA	-0.237636	0.135999
PB.10021.6|PCITRI_01557:52486-55045(-)|UnnamedSample_HQ_transcript/65401	IPR002885 Pentatricopeptide repeat	g4184	-0.35531	0.0530276
PB.10021.9|PCITRI_01557:53265-55006(-)|UnnamedSample_HQ_transcript/93620	IPR002885 Pentatricopeptide repeat	g4184	-0.237905	0.364252
PB.10022.1|PCITRI_01557:55378-67633(+)|UnnamedSample_HQ_transcript/2760	NA	NA	-0.13256	0.576223
PB.10022.2|PCITRI_01557:55462-67147(+)|UnnamedSample_HQ_transcript/4154	NA	NA	-0.14719	0.554964
PB.10022.3|PCITRI_01557:55494-67147(+)|UnnamedSample_HQ_transcript/4324	NA	NA	-0.198121	0.360047
PB.10022.5|PCITRI_01557:55542-67665(+)|UnnamedSample_HQ_transcript/2907	NA	NA	-0.180896	0.375241
PB.10023.1|PCITRI_01557:68337-70880(+)|UnnamedSample_HQ_transcript/47929	IPR002562 3'-5' exonuclease domain	g4186	-0.183721	0.437003
PB.10023.2|PCITRI_01557:68343-76325(+)|UnnamedSample_HQ_transcript/5298	IPR002562 3'-5' exonuclease domain	g4186	-0.159859	0.194528
PB.10023.4|PCITRI_01557:69558-76327(+)|UnnamedSample_HQ_transcript/16747	IPR002562 3'-5' exonuclease domain	g4186	-0.134757	0.344684
PB.10024.15|PCITRI_01557:76900-81663(-)|UnnamedSample_HQ_transcript/67598	IPR002928 Myosin tail	NA	2.56477	0.164317
PB.10024.17|PCITRI_01557:76906-81663(-)|UnnamedSample_HQ_transcript/52499	IPR002928 Myosin tail	g4187	2.23135	0.153671
PB.10024.23|PCITRI_01557:78112-81667(-)|UnnamedSample_HQ_transcript/87467	IPR002928 Myosin tail	g4187	1.59951	0.233955
PB.10025.1|PCITRI_01558:29651-42007(-)|UnnamedSample_HQ_transcript/65864	IPR001245 Serine-threonine/tyrosine-protein kinase, catalytic domain	NA	0.97415	0.149011
PB.10026.1|PCITRI_01558:47875-49942(+)|UnnamedSample_HQ_transcript/56184	NA	scaff_01558	0.243483	0.809373
PB.10027.1|PCITRI_01560:14046-15474(+)|UnnamedSample_HQ_transcript/86532	NA	scaff_01560	2.00664	0.0898809
PB.10029.1|PCITRI_01560:66843-77842(-)|UnnamedSample_HQ_transcript/49625	IPR001356 Homeobox domain,IPR031701 Homeobox protein SIX1, N-terminal SD domain	g4207	-0.158205	0.586119
PB.10029.2|PCITRI_01560:77103-77837(-)|UnnamedSample_HQ_transcript/114469	IPR031701 Homeobox protein SIX1, N-terminal SD domain	g4207	-0.124745	0.754511
PB.10033.1|PCITRI_01562:68119-71601(+)|UnnamedSample_HQ_transcript/59296	NA	g4223	-0.158076	0.865496
PB.10034.1|PCITRI_01563:5174-8192(+)|UnnamedSample_HQ_transcript/103045	IPR008331 Ferritin/DPS protein domain	g4227	0.990841	0.00190948
PB.10035.1|PCITRI_01563:12570-19704(-)|UnnamedSample_HQ_transcript/19218	IPR004841 Amino acid permease/ SLC12A domain	g4228	0.386699	0.331445
PB.10035.3|PCITRI_01563:12603-19757(-)|UnnamedSample_HQ_transcript/29791	IPR004841 Amino acid permease/ SLC12A domain	g4228	0.109488	0.717965
PB.10035.4|PCITRI_01563:12667-19502(-)|UnnamedSample_HQ_transcript/35758	IPR004841 Amino acid permease/ SLC12A domain	NA	0.248004	0.468117
PB.10035.5|PCITRI_01563:12722-19735(-)|UnnamedSample_HQ_transcript/33955	IPR004841 Amino acid permease/ SLC12A domain	g4228	0.134394	0.661464
PB.10035.6|PCITRI_01563:17392-19502(-)|UnnamedSample_HQ_transcript/73261	IPR004841 Amino acid permease/ SLC12A domain	g4228	0.273183	0.598185
PB.10037.10|PCITRI_01563:28832-80529(-)|UnnamedSample_HQ_transcript/76417	IPR001478 PDZ domain	NA	-0.637417	0.0261864
PB.10037.11|PCITRI_01563:28957-80516(-)|UnnamedSample_HQ_transcript/78519	IPR001478 PDZ domain	g4229	-0.655685	0.0178999
PB.10037.13|PCITRI_01563:48127-80490(-)|UnnamedSample_HQ_transcript/101035	IPR001478 PDZ domain	NA	-0.92814	0.0268962
PB.10037.14|PCITRI_01563:64668-66785(-)|UnnamedSample_HQ_transcript/54115	NA	g4229	1.24811	0.366551
PB.10037.3|PCITRI_01563:25807-80489(-)|UnnamedSample_HQ_transcript/16658	IPR001478 PDZ domain	NA	-0.26806	0.0867717
PB.10037.4|PCITRI_01563:25812-80491(-)|UnnamedSample_HQ_transcript/5218	IPR001478 PDZ domain	g4229	-0.186475	0.14712
PB.10037.6|PCITRI_01563:27035-80489(-)|UnnamedSample_HQ_transcript/15447	IPR001478 PDZ domain	g4229	-0.444606	0.00954596
PB.10037.7|PCITRI_01563:27035-80491(-)|UnnamedSample_HQ_transcript/17353	IPR001478 PDZ domain	NA	-0.436759	0.0119994
PB.10039.1|PCITRI_01564:44252-45785(+)|UnnamedSample_HQ_transcript/100172	NA	NA	2.00371	0.00398452
PB.1004.1|PCITRI_00035:373229-376185(-)|UnnamedSample_HQ_transcript/44667	NA	NA	-0.0504395	0.923659
PB.1004.2|PCITRI_00035:373505-376217(-)|UnnamedSample_HQ_transcript/54974	NA	NA	-0.0899052	0.856964
PB.10040.1|PCITRI_01566:46063-48255(+)|UnnamedSample_HQ_transcript/49512	NA	scaff_01566	-0.41863	0.802559
PB.10041.1|PCITRI_01566:66389-72367(+)|UnnamedSample_HQ_transcript/17276	IPR000536 Nuclear hormone receptor, ligand-binding domain	g4243	-0.218023	0.641235
PB.10042.2|PCITRI_01566:79796-81976(-)|UnnamedSample_HQ_transcript/70147	NA	g4244	-0.190487	0.317271
PB.10042.3|PCITRI_01566:80054-81976(-)|UnnamedSample_HQ_transcript/84586	IPR009231 Chloride channel CLIC-like	g4244	-0.000914364	0.998276
PB.10043.1|PCITRI_01567:20176-41761(+)|UnnamedSample_HQ_transcript/40230	IPR000980 SH2 domain	g4246	-0.141095	0.765109
PB.10044.1|PCITRI_01569:24186-30740(+)|UnnamedSample_HQ_transcript/37068	NA	NA	-0.144616	0.371664
PB.10044.2|PCITRI_01569:24231-31361(+)|UnnamedSample_HQ_transcript/26668	NA	NA	-0.160032	0.344977
PB.10045.1|PCITRI_01569:31580-37331(-)|UnnamedSample_HQ_transcript/57900	IPR044862 Prolyl 4-hydroxylase alpha subunit, Fe(2+) 2OG dioxygenase domain	NA	0.173443	0.472285
PB.10045.3|PCITRI_01569:31682-37331(-)|UnnamedSample_HQ_transcript/61899	IPR044862 Prolyl 4-hydroxylase alpha subunit, Fe(2+) 2OG dioxygenase domain	NA	0.0606501	0.799521
PB.10046.1|PCITRI_01569:39054-61674(+)|UnnamedSample_HQ_transcript/5706	IPR001753 Enoyl-CoA hydratase/isomerase	NA	-0.547919	0.00722488
PB.10046.10|PCITRI_01569:39096-62672(+)|UnnamedSample_HQ_transcript/2410	IPR001753 Enoyl-CoA hydratase/isomerase	NA	-0.488686	0.0101856
PB.10046.11|PCITRI_01569:39096-42233(+)|UnnamedSample_HQ_transcript/32175	NA	g4254	-0.750874	0.00171024
PB.10046.12|PCITRI_01569:39099-62672(+)|UnnamedSample_HQ_transcript/15918	IPR001753 Enoyl-CoA hydratase/isomerase	NA	-0.261961	0.039396
PB.10046.2|PCITRI_01569:39068-62346(+)|UnnamedSample_HQ_transcript/3071	IPR001753 Enoyl-CoA hydratase/isomerase	NA	-0.497401	0.00920683
PB.10046.24|PCITRI_01569:52604-55245(+)|UnnamedSample_HQ_transcript/35322	NA	scaff_01569	0.713946	0.0611294
PB.10046.3|PCITRI_01569:39079-62485(+)|UnnamedSample_HQ_transcript/2669	IPR001753 Enoyl-CoA hydratase/isomerase	NA	-0.459332	0.00858827
PB.10046.4|PCITRI_01569:39089-40823(+)|UnnamedSample_HQ_transcript/88905	NA	NA	-0.797003	0.0149297
PB.10046.5|PCITRI_01569:39091-63976(+)|UnnamedSample_HQ_transcript/732	IPR001753 Enoyl-CoA hydratase/isomerase	NA	-0.387582	0.027153
PB.10046.6|PCITRI_01569:39093-62220(+)|UnnamedSample_HQ_transcript/3596	IPR001753 Enoyl-CoA hydratase/isomerase	NA	-0.509073	0.00804608
PB.10046.7|PCITRI_01569:39095-42019(+)|UnnamedSample_HQ_transcript/38916	NA	g4254	-0.751926	0.00180008
PB.10046.8|PCITRI_01569:39095-41761(+)|UnnamedSample_HQ_transcript/47894	NA	g4254	-0.809412	0.00224106
PB.10046.9|PCITRI_01569:39095-41446(+)|UnnamedSample_HQ_transcript/61022	NA	g4254	-0.917542	0.00261749
PB.10047.1|PCITRI_01569:39050-40843(-)|UnnamedSample_HQ_transcript/87935	NA	NA	-1.29924	0.0150121
PB.1005.1|PCITRI_00035:380438-383229(-)|UnnamedSample_HQ_transcript/45948	NA	g1769	-0.906596	0.0152026
PB.1005.3|PCITRI_00035:382187-383229(-)|UnnamedSample_HQ_transcript/104232	NA	g1769	-0.941886	0.0182711
PB.10050.1|PCITRI_01569:69999-74136(-)|UnnamedSample_HQ_transcript/8780	IPR000719 Protein kinase domain	g4256	-0.279327	0.100073
PB.10050.10|PCITRI_01569:70693-74167(-)|UnnamedSample_HQ_transcript/18117	IPR000719 Protein kinase domain	NA	-0.323218	0.0840216
PB.10050.11|PCITRI_01569:70693-72978(-)|UnnamedSample_HQ_transcript/47013	IPR000719 Protein kinase domain	g4256	-0.223099	0.233593
PB.10050.13|PCITRI_01569:71349-74167(-)|UnnamedSample_HQ_transcript/30176	IPR000719 Protein kinase domain	g4256	-0.37922	0.0585955
PB.10050.14|PCITRI_01569:71477-74170(-)|UnnamedSample_HQ_transcript/33695	IPR000719 Protein kinase domain	g4256	-0.416996	0.0261127
PB.10050.2|PCITRI_01569:70000-72226(-)|UnnamedSample_HQ_transcript/49401	IPR000719 Protein kinase domain	g4256	-0.0293372	0.88724
PB.10050.5|PCITRI_01569:70020-74209(-)|UnnamedSample_HQ_transcript/28436	IPR000719 Protein kinase domain	NA	-0.145692	0.450408
PB.10050.6|PCITRI_01569:70346-74170(-)|UnnamedSample_HQ_transcript/11633	IPR000719 Protein kinase domain	g4256	-0.29843	0.0863443
PB.10050.7|PCITRI_01569:70346-72828(-)|UnnamedSample_HQ_transcript/39384	IPR000719 Protein kinase domain	g4256	0.0669564	0.825797
PB.10051.1|PCITRI_01570:35190-36594(-)|UnnamedSample_HQ_transcript/103208	IPR002075 Nuclear transport factor 2 domain	NA	0.0257324	0.863395
PB.10051.2|PCITRI_01570:35321-36609(-)|UnnamedSample_HQ_transcript/108262	IPR002075 Nuclear transport factor 2 domain	NA	0.00783004	0.958443
PB.10051.4|PCITRI_01570:35566-36594(-)|UnnamedSample_HQ_transcript/112432	IPR002075 Nuclear transport factor 2 domain	g4258	0.0476731	0.736942
PB.10052.1|PCITRI_01570:37072-38639(+)|UnnamedSample_HQ_transcript/91830	IPR006612 THAP-type zinc finger	g4259	-0.641636	0.01529
PB.10052.2|PCITRI_01570:37078-38763(+)|UnnamedSample_HQ_transcript/85175	IPR006612 THAP-type zinc finger	g4259	-0.625567	0.0152496
PB.10052.3|PCITRI_01570:37078-38763(+)|UnnamedSample_HQ_transcript/85438	IPR006612 THAP-type zinc finger	g4259	-0.693233	0.00663192
PB.10052.4|PCITRI_01570:37085-38763(+)|UnnamedSample_HQ_transcript/87635	IPR006612 THAP-type zinc finger	g4259	-0.611713	0.0179602
PB.10052.5|PCITRI_01570:37089-38477(+)|UnnamedSample_HQ_transcript/100116	IPR006612 THAP-type zinc finger	g4259	-0.712922	0.00934378
PB.10053.1|PCITRI_01570:39730-47708(+)|UnnamedSample_HQ_transcript/3048	NA	g4260	-0.172676	0.401677
PB.10053.2|PCITRI_01570:39747-47862(+)|UnnamedSample_HQ_transcript/2731	NA	g4260	-0.224636	0.212386
PB.10053.3|PCITRI_01570:39751-44603(+)|UnnamedSample_HQ_transcript/12546	NA	g4260	-0.302659	0.152547
PB.10053.5|PCITRI_01570:41391-47864(+)|UnnamedSample_HQ_transcript/7286	NA	g4260	-0.170574	0.4074
PB.10054.13|PCITRI_01572:12845-18638(-)|UnnamedSample_HQ_transcript/71357	IPR012317 Poly(ADP-ribose) polymerase, catalytic domain,IPR004102 Poly(ADP-ribose) polymerase, regulatory domain	NA	NA	NA
PB.10054.16|PCITRI_01572:12849-21900(-)|UnnamedSample_HQ_transcript/27672	IPR008893 WGR domain,IPR001510 Zinc finger, PARP-type,IPR012317 Poly(ADP-ribose) polymerase, catalytic domain,IPR012982 PADR1 domain,IPR004102 Poly(ADP-ribose) polymerase, regulatory domain	NA	NA	NA
PB.10054.17|PCITRI_01572:12849-21900(-)|UnnamedSample_HQ_transcript/30730	IPR012982 PADR1 domain,IPR008893 WGR domain,IPR001510 Zinc finger, PARP-type,IPR004102 Poly(ADP-ribose) polymerase, regulatory domain,IPR012317 Poly(ADP-ribose) polymerase, catalytic domain	NA	3.56492	0.15252
PB.10054.18|PCITRI_01572:12849-21900(-)|UnnamedSample_HQ_transcript/32334	IPR012317 Poly(ADP-ribose) polymerase, catalytic domain,IPR004102 Poly(ADP-ribose) polymerase, regulatory domain,IPR008893 WGR domain,IPR001510 Zinc finger, PARP-type,IPR012982 PADR1 domain	NA	2.21174	0.219474
PB.10054.19|PCITRI_01572:12849-21900(-)|UnnamedSample_HQ_transcript/33123	IPR001510 Zinc finger, PARP-type,IPR012317 Poly(ADP-ribose) polymerase, catalytic domain,IPR004102 Poly(ADP-ribose) polymerase, regulatory domain,IPR012982 PADR1 domain,IPR008893 WGR domain	NA	2.0975	0.213573
PB.10054.2|PCITRI_01572:10806-21900(-)|UnnamedSample_HQ_transcript/5145	IPR004102 Poly(ADP-ribose) polymerase, regulatory domain,IPR012317 Poly(ADP-ribose) polymerase, catalytic domain,IPR001510 Zinc finger, PARP-type,IPR008893 WGR domain,IPR012982 PADR1 domain	NA	1.90379	0.179306
PB.10054.20|PCITRI_01572:12849-21900(-)|UnnamedSample_HQ_transcript/33151	IPR004102 Poly(ADP-ribose) polymerase, regulatory domain,IPR012317 Poly(ADP-ribose) polymerase, catalytic domain,IPR001510 Zinc finger, PARP-type,IPR008893 WGR domain,IPR012982 PADR1 domain	NA	2.47318	0.233275
PB.10054.21|PCITRI_01572:12849-21900(-)|UnnamedSample_HQ_transcript/36282	IPR004102 Poly(ADP-ribose) polymerase, regulatory domain,IPR001510 Zinc finger, PARP-type,IPR012982 PADR1 domain,IPR012317 Poly(ADP-ribose) polymerase, catalytic domain,IPR008893 WGR domain	NA	2.4433	0.175258
PB.10054.24|PCITRI_01572:13766-21900(-)|UnnamedSample_HQ_transcript/57864	IPR004102 Poly(ADP-ribose) polymerase, regulatory domain,IPR001510 Zinc finger, PARP-type,IPR008893 WGR domain,IPR012982 PADR1 domain	NA	NA	NA
PB.10054.26|PCITRI_01572:18177-21900(-)|UnnamedSample_HQ_transcript/86099	IPR012982 PADR1 domain,IPR008893 WGR domain,IPR001510 Zinc finger, PARP-type	NA	NA	NA
PB.10054.27|PCITRI_01572:18289-21900(-)|UnnamedSample_HQ_transcript/91376	IPR008893 WGR domain,IPR012982 PADR1 domain,IPR001510 Zinc finger, PARP-type	NA	NA	NA
PB.10054.28|PCITRI_01572:18978-21900(-)|UnnamedSample_HQ_transcript/111169	IPR001510 Zinc finger, PARP-type,IPR012982 PADR1 domain	NA	NA	NA
PB.10054.3|PCITRI_01572:10806-21900(-)|UnnamedSample_HQ_transcript/5369	IPR001510 Zinc finger, PARP-type,IPR012317 Poly(ADP-ribose) polymerase, catalytic domain,IPR004102 Poly(ADP-ribose) polymerase, regulatory domain,IPR012982 PADR1 domain,IPR008893 WGR domain	NA	1.70295	0.200004
PB.10054.4|PCITRI_01572:10806-21900(-)|UnnamedSample_HQ_transcript/6091	IPR001510 Zinc finger, PARP-type,IPR012982 PADR1 domain,IPR004102 Poly(ADP-ribose) polymerase, regulatory domain,IPR008893 WGR domain,IPR012317 Poly(ADP-ribose) polymerase, catalytic domain	NA	1.56848	0.259625
PB.10054.6|PCITRI_01572:10809-21900(-)|UnnamedSample_HQ_transcript/4538	IPR012317 Poly(ADP-ribose) polymerase, catalytic domain,IPR001510 Zinc finger, PARP-type,IPR008893 WGR domain,IPR004102 Poly(ADP-ribose) polymerase, regulatory domain,IPR012982 PADR1 domain	NA	1.71012	0.196101
PB.10054.7|PCITRI_01572:12704-21900(-)|UnnamedSample_HQ_transcript/29877	IPR001510 Zinc finger, PARP-type,IPR012317 Poly(ADP-ribose) polymerase, catalytic domain,IPR004102 Poly(ADP-ribose) polymerase, regulatory domain,IPR012982 PADR1 domain,IPR008893 WGR domain	NA	1.52638	0.366097
PB.10054.9|PCITRI_01572:12845-21900(-)|UnnamedSample_HQ_transcript/33450	IPR001510 Zinc finger, PARP-type,IPR012317 Poly(ADP-ribose) polymerase, catalytic domain,IPR004102 Poly(ADP-ribose) polymerase, regulatory domain,IPR012982 PADR1 domain,IPR008893 WGR domain	NA	NA	NA
PB.10055.1|PCITRI_01572:25119-34731(-)|UnnamedSample_HQ_transcript/24661	IPR008893 WGR domain,IPR012317 Poly(ADP-ribose) polymerase, catalytic domain,IPR004102 Poly(ADP-ribose) polymerase, regulatory domain,IPR012982 PADR1 domain,IPR001510 Zinc finger, PARP-type	NA	0.985175	0.0845274
PB.10055.8|PCITRI_01572:25120-26995(-)|UnnamedSample_HQ_transcript/90243	IPR004102 Poly(ADP-ribose) polymerase, regulatory domain,IPR012317 Poly(ADP-ribose) polymerase, catalytic domain	NA	0.623974	0.307999
PB.10055.9|PCITRI_01572:26392-49675(-)|UnnamedSample_HQ_transcript/55666	IPR001510 Zinc finger, PARP-type,IPR004102 Poly(ADP-ribose) polymerase, regulatory domain,IPR012982 PADR1 domain,IPR008893 WGR domain	NA	0.437495	0.455997
PB.10056.2|PCITRI_01572:53916-68784(-)|UnnamedSample_HQ_transcript/15272	IPR001357 BRCT domain,IPR012982 PADR1 domain,IPR012317 Poly(ADP-ribose) polymerase, catalytic domain,IPR008893 WGR domain,IPR004102 Poly(ADP-ribose) polymerase, regulatory domain,IPR001510 Zinc finger, PARP-type	NA	1.25097	0.186451
PB.10057.1|PCITRI_01572:69258-71188(-)|UnnamedSample_HQ_transcript/84122	IPR023796 Serpin domain	g4276	-0.800901	0.199748
PB.10058.1|PCITRI_01572:76138-78752(+)|UnnamedSample_HQ_transcript/43655	NA	g4277	0.288825	0.199103
PB.10059.2|PCITRI_01573:33592-38321(+)|UnnamedSample_HQ_transcript/5252	IPR025314 Domain of unknown function DUF4219,IPR001584 Integrase, catalytic core,IPR025724 GAG-pre-integrase domain,IPR013103 Reverse transcriptase, RNA-dependent DNA polymerase	scaff_01573	-0.639495	0.125984
PB.1006.1|PCITRI_00035:386711-388807(-)|UnnamedSample_HQ_transcript/57603	NA	g1770	0.0445601	0.938062
PB.1006.2|PCITRI_00035:386711-388586(-)|UnnamedSample_HQ_transcript/64916	NA	g1770	0.0114954	0.984157
PB.1006.3|PCITRI_00035:387513-388793(-)|UnnamedSample_HQ_transcript/97193	NA	NA	0.366298	0.474587
PB.1006.4|PCITRI_00035:387678-388815(-)|UnnamedSample_HQ_transcript/100354	NA	g1770	0.166139	0.757792
PB.1006.5|PCITRI_00035:387678-388807(-)|UnnamedSample_HQ_transcript/103707	NA	NA	0.747579	0.1902
PB.10060.1|PCITRI_01573:66993-69657(-)|UnnamedSample_HQ_transcript/114898	NA	g4292	0.499218	0.139193
PB.10061.1|PCITRI_01573:69941-76522(+)|UnnamedSample_HQ_transcript/116221	NA	g4293	0.606136	0.0602714
PB.10061.2|PCITRI_01573:72441-75513(+)|UnnamedSample_HQ_transcript/24464	NA	scaff_01573	0.708755	0.0798381
PB.10062.1|PCITRI_01573:77552-79177(+)|UnnamedSample_HQ_transcript/97430	NA	NA	0.42831	0.0550877
PB.10062.2|PCITRI_01573:77635-79016(+)|UnnamedSample_HQ_transcript/109152	NA	g4294	0.639706	0.0323321
PB.10062.3|PCITRI_01573:77699-79177(+)|UnnamedSample_HQ_transcript/99237	NA	g4294	0.450205	0.0808277
PB.10063.1|PCITRI_01573:80095-82046(-)|UnnamedSample_HQ_transcript/72366	IPR005828 Major facilitator, sugar transporter-like	g4296	1.23968	0.00164532
PB.10064.1|PCITRI_01574:62288-82462(+)|UnnamedSample_HQ_transcript/37970	IPR003439 ABC transporter-like, ATP-binding domain	NA	-0.540911	0.00868214
PB.10064.2|PCITRI_01574:62288-82292(+)|UnnamedSample_HQ_transcript/45177	IPR003439 ABC transporter-like, ATP-binding domain	NA	-0.513231	0.0185534
PB.10065.1|PCITRI_01575:63727-64754(+)|UnnamedSample_HQ_transcript/104879	NA	scaff_01575	0.629778	0.29595
PB.10066.10|PCITRI_01576:67793-68933(-)|UnnamedSample_HQ_transcript/99480	NA	scaff_01576	-0.393863	0.624122
PB.10066.5|PCITRI_01576:34806-68941(-)|UnnamedSample_HQ_transcript/2142	IPR000242 Tyrosine-specific protein phosphatase, PTPase domain	NA	-0.562262	0.0285399
PB.10066.9|PCITRI_01576:44046-68733(-)|UnnamedSample_HQ_transcript/96817	NA	NA	-0.821212	0.016155
PB.10067.1|PCITRI_01577:572-2163(-)|UnnamedSample_HQ_transcript/86487	NA	g4320	2.15074	0.0103392
PB.10068.1|PCITRI_01577:31607-33248(-)|UnnamedSample_HQ_transcript/80108	NA	g4321	2.18904	0.0390817
PB.10068.2|PCITRI_01577:31607-41547(-)|UnnamedSample_HQ_transcript/83641	NA	NA	2.51471	0.162
PB.10069.1|PCITRI_01578:42814-44256(+)|UnnamedSample_HQ_transcript/120728	NA	g4328	0.631101	0.179281
PB.10069.2|PCITRI_01578:42814-44256(+)|UnnamedSample_HQ_transcript/85890	NA	scaff_01578	0.736897	0.152507
PB.1007.1|PCITRI_00035:392438-393580(-)|UnnamedSample_HQ_transcript/97589	NA	g1771	0.599716	0.109587
PB.1007.2|PCITRI_00035:393053-393671(-)|UnnamedSample_HQ_transcript/120507	NA	g1771	0.831763	0.210853
PB.10070.1|PCITRI_01578:48666-50106(-)|UnnamedSample_HQ_transcript/119096	NA	g4329	0.258861	0.229737
PB.10070.2|PCITRI_01578:48673-58847(-)|UnnamedSample_HQ_transcript/107958	NA	NA	0.866381	0.0131375
PB.10070.4|PCITRI_01578:48673-49947(-)|UnnamedSample_HQ_transcript/92245	NA	g4329	0.267286	0.267418
PB.10070.5|PCITRI_01578:52450-54021(-)|UnnamedSample_HQ_transcript/100544	NA	g4330	0.965091	0.0815265
PB.10070.6|PCITRI_01578:52453-58794(-)|UnnamedSample_HQ_transcript/104895	NA	NA	0.844865	0.0982738
PB.10070.8|PCITRI_01578:56756-58794(-)|UnnamedSample_HQ_transcript/56497	NA	scaff_01578	0.0421351	0.963082
PB.10071.1|PCITRI_01581:4806-12804(-)|UnnamedSample_HQ_transcript/3368	IPR000608 Ubiquitin-conjugating enzyme E2	NA	-0.633459	0.151393
PB.10071.3|PCITRI_01581:7360-12847(-)|UnnamedSample_HQ_transcript/15330	IPR000608 Ubiquitin-conjugating enzyme E2	g4343	-0.835137	0.0239706
PB.10072.1|PCITRI_01581:13207-24545(+)|UnnamedSample_HQ_transcript/81167	NA	NA	0.87483	0.00886451
PB.10072.2|PCITRI_01581:13236-25176(+)|UnnamedSample_HQ_transcript/48006	NA	NA	0.879134	0.0107728
PB.10073.1|PCITRI_01581:25949-28613(+)|UnnamedSample_HQ_transcript/57094	IPR000504 RNA recognition motif domain	g4345	0.190025	0.189857
PB.10073.2|PCITRI_01581:25959-28129(+)|UnnamedSample_HQ_transcript/72070	IPR000504 RNA recognition motif domain	g4345	0.15834	0.337383
PB.10074.1|PCITRI_01583:430-4257(-)|UnnamedSample_HQ_transcript/14280	NA	NA	-0.251123	0.473222
PB.10074.2|PCITRI_01583:843-4435(-)|UnnamedSample_HQ_transcript/17422	NA	NA	-0.265073	0.43758
PB.10074.3|PCITRI_01583:1393-4288(-)|UnnamedSample_HQ_transcript/32368	NA	NA	-0.230554	0.548134
PB.10075.1|PCITRI_01583:7579-8900(-)|UnnamedSample_HQ_transcript/93439	NA	g4356	0.381171	0.140714
PB.10076.1|PCITRI_01583:13703-19319(-)|UnnamedSample_HQ_transcript/19425	NA	NA	-1.54292	0.037336
PB.10077.1|PCITRI_01583:22065-25208(-)|UnnamedSample_HQ_transcript/24942	NA	NA	0.913614	0.0159713
PB.10077.2|PCITRI_01583:22072-24848(-)|UnnamedSample_HQ_transcript/31303	NA	g4360	1.05559	0.0134425
PB.10077.3|PCITRI_01583:22260-25067(-)|UnnamedSample_HQ_transcript/35248	NA	NA	0.895583	0.023022
PB.10078.1|PCITRI_01583:29025-32193(-)|UnnamedSample_HQ_transcript/23748	NA	NA	-1.0781	0.191711
PB.10079.1|PCITRI_01583:46659-49856(-)|UnnamedSample_HQ_transcript/25285	NA	NA	-0.905716	0.0125375
PB.1008.1|PCITRI_00035:395903-397001(-)|UnnamedSample_HQ_transcript/101370	NA	scaff_00035	NA	NA
PB.10080.1|PCITRI_01583:54729-58092(-)|UnnamedSample_HQ_transcript/33203	NA	NA	-0.655132	0.170102
PB.10080.2|PCITRI_01583:54733-57730(-)|UnnamedSample_HQ_transcript/32266	NA	NA	-0.586538	0.210411
PB.10083.1|PCITRI_01584:11236-15051(+)|UnnamedSample_HQ_transcript/59190	IPR002018 Carboxylesterase, type B	NA	0.988125	0.0403313
PB.10083.2|PCITRI_01584:12081-15051(+)|UnnamedSample_HQ_transcript/69728	IPR002018 Carboxylesterase, type B	NA	1.11287	0.0252407
PB.10084.1|PCITRI_01584:15889-20092(+)|UnnamedSample_HQ_transcript/54125	IPR002018 Carboxylesterase, type B	NA	2.44606	0.00806873
PB.10085.1|PCITRI_01584:24231-31454(+)|UnnamedSample_HQ_transcript/35511	IPR002018 Carboxylesterase, type B	NA	0.235787	0.450216
PB.10085.2|PCITRI_01584:24236-31456(+)|UnnamedSample_HQ_transcript/36614	IPR002018 Carboxylesterase, type B	scaff_01584	0.190447	0.568224
PB.10086.1|PCITRI_01584:32624-37242(+)|UnnamedSample_HQ_transcript/56788	IPR002018 Carboxylesterase, type B	g4380	0.197225	0.469342
PB.10087.1|PCITRI_01584:38609-43825(+)|UnnamedSample_HQ_transcript/61705	IPR002018 Carboxylesterase, type B	g4381	-0.279957	0.486929
PB.10088.1|PCITRI_01584:50727-55371(+)|UnnamedSample_HQ_transcript/50359	IPR002018 Carboxylesterase, type B	g4384	0.73734	0.0589212
PB.10089.1|PCITRI_01584:59619-62587(+)|UnnamedSample_HQ_transcript/60349	IPR002018 Carboxylesterase, type B	g4386	1.31802	0.00390774
PB.10090.1|PCITRI_01584:63001-66365(+)|UnnamedSample_HQ_transcript/63893	IPR002018 Carboxylesterase, type B	NA	0.193289	0.652762
PB.10090.2|PCITRI_01584:63004-66365(+)|UnnamedSample_HQ_transcript/59595	IPR002018 Carboxylesterase, type B	NA	0.219071	0.649542
PB.10091.1|PCITRI_01584:67660-71121(+)|UnnamedSample_HQ_transcript/65905	NA	NA	0.874745	0.369282
PB.10091.2|PCITRI_01584:67702-71120(+)|UnnamedSample_HQ_transcript/67176	IPR002018 Carboxylesterase, type B	NA	0.0623354	0.812849
PB.10092.1|PCITRI_01584:74275-79614(+)|UnnamedSample_HQ_transcript/57004	IPR002018 Carboxylesterase, type B	g4389	1.58369	0.00288333
PB.10093.1|PCITRI_01591:15584-23593(-)|UnnamedSample_HQ_transcript/33552	IPR018631 AAA-ATPase-like domain	NA	2.47422	0.00550355
PB.10093.2|PCITRI_01591:15584-23593(-)|UnnamedSample_HQ_transcript/36624	IPR018631 AAA-ATPase-like domain	NA	2.54116	0.00523277
PB.10094.1|PCITRI_01591:56117-56916(+)|UnnamedSample_HQ_transcript/113940	NA	scaff_01591	0.78614	0.444532
PB.10094.2|PCITRI_01591:56743-57843(+)|UnnamedSample_HQ_transcript/101575	NA	scaff_01591	-0.807311	0.698683
PB.10095.1|PCITRI_01591:59807-60596(+)|UnnamedSample_HQ_transcript/118875	NA	g4430	1.4201	0.0568429
PB.10096.6|PCITRI_01592:73685-84687(+)|UnnamedSample_HQ_transcript/22207	IPR014815 Phospholipase C-beta, C-terminal domain,IPR001711 Phospholipase C, phosphatidylinositol-specific, Y domain	NA	-0.690245	0.00153212
PB.10097.1|PCITRI_01594:1971-3865(-)|UnnamedSample_HQ_transcript/87707	NA	NA	NA	NA
PB.10098.1|PCITRI_01594:11277-13269(-)|UnnamedSample_HQ_transcript/81708	NA	g4445	2.01283	0.0149905
PB.10098.3|PCITRI_01594:14206-16253(-)|UnnamedSample_HQ_transcript/99501	NA	NA	1.23029	0.00996063
PB.10099.2|PCITRI_01595:63504-69983(-)|UnnamedSample_HQ_transcript/68980	IPR002213 UDP-glucuronosyl/UDP-glucosyltransferase	NA	4.62289	0.0576233
PB.1010.1|PCITRI_00035:520238-522312(+)|UnnamedSample_HQ_transcript/53582	NA	NA	NA	NA
PB.10100.2|PCITRI_01595:70786-74166(-)|UnnamedSample_HQ_transcript/65030	IPR002213 UDP-glucuronosyl/UDP-glucosyltransferase	NA	-0.0834479	0.825714
PB.10100.3|PCITRI_01595:70787-74166(-)|UnnamedSample_HQ_transcript/67351	IPR002213 UDP-glucuronosyl/UDP-glucosyltransferase	NA	-0.0978147	0.817109
PB.10100.4|PCITRI_01595:70814-74163(-)|UnnamedSample_HQ_transcript/25215	IPR002213 UDP-glucuronosyl/UDP-glucosyltransferase	NA	-0.00962133	0.983155
PB.10101.1|PCITRI_01596:6278-20608(+)|UnnamedSample_HQ_transcript/56737	IPR033640 Fatty acyl-CoA reductase, C-terminal,IPR013120 Fatty acyl-coenzyme A reductase, NAD-binding domain	NA	-0.782119	0.0164946
PB.10101.2|PCITRI_01596:9310-20608(+)|UnnamedSample_HQ_transcript/52995	IPR013120 Fatty acyl-coenzyme A reductase, NAD-binding domain,IPR033640 Fatty acyl-CoA reductase, C-terminal	NA	-0.8679	0.012049
PB.10101.3|PCITRI_01596:9795-20610(+)|UnnamedSample_HQ_transcript/66823	IPR033640 Fatty acyl-CoA reductase, C-terminal,IPR013120 Fatty acyl-coenzyme A reductase, NAD-binding domain	NA	-0.798555	0.0143822
PB.10101.4|PCITRI_01596:10135-20610(+)|UnnamedSample_HQ_transcript/53392	IPR033640 Fatty acyl-CoA reductase, C-terminal,IPR013120 Fatty acyl-coenzyme A reductase, NAD-binding domain	g4457	-0.800577	0.0145545
PB.10101.5|PCITRI_01596:10158-20608(+)|UnnamedSample_HQ_transcript/57076	IPR013120 Fatty acyl-coenzyme A reductase, NAD-binding domain,IPR033640 Fatty acyl-CoA reductase, C-terminal	NA	-0.806703	0.0138417
PB.10102.1|PCITRI_01596:38592-69461(-)|UnnamedSample_HQ_transcript/43266	IPR013120 Fatty acyl-coenzyme A reductase, NAD-binding domain,IPR033640 Fatty acyl-CoA reductase, C-terminal	NA	-0.706034	0.00668351
PB.10102.2|PCITRI_01596:38609-75220(-)|UnnamedSample_HQ_transcript/47953	IPR013120 Fatty acyl-coenzyme A reductase, NAD-binding domain,IPR033640 Fatty acyl-CoA reductase, C-terminal	NA	-0.65768	0.00965444
PB.10103.1|PCITRI_01597:83169-83775(+)|UnnamedSample_HQ_transcript/121064	NA	scaff_01597	1.6747	0.122534
PB.10104.1|PCITRI_01600:4286-29891(+)|UnnamedSample_HQ_transcript/38868	IPR000210 BTB/POZ domain	NA	-0.208982	0.522929
PB.10104.10|PCITRI_01600:4313-42596(+)|UnnamedSample_HQ_transcript/70523	IPR000210 BTB/POZ domain	NA	0.327209	0.379868
PB.10104.11|PCITRI_01600:4313-6537(+)|UnnamedSample_HQ_transcript/95698	IPR000210 BTB/POZ domain	g4479	NA	NA
PB.10104.12|PCITRI_01600:4318-55435(+)|UnnamedSample_HQ_transcript/62191	IPR000210 BTB/POZ domain	NA	NA	NA
PB.10104.17|PCITRI_01600:27689-32024(+)|UnnamedSample_HQ_transcript/7799	IPR013087 Zinc finger C2H2-type	scaff_01600	0.233075	0.583502
PB.10104.19|PCITRI_01600:52249-54014(+)|UnnamedSample_HQ_transcript/69689	NA	scaff_01600	0.321844	0.467962
PB.10104.2|PCITRI_01600:4286-43027(+)|UnnamedSample_HQ_transcript/50067	IPR000210 BTB/POZ domain	NA	0.23089	0.373102
PB.10104.3|PCITRI_01600:4289-55651(+)|UnnamedSample_HQ_transcript/53485	IPR000210 BTB/POZ domain	NA	-0.35318	0.398588
PB.10104.4|PCITRI_01600:4293-32786(+)|UnnamedSample_HQ_transcript/64333	IPR000210 BTB/POZ domain,IPR013087 Zinc finger C2H2-type	NA	-1.14698	0.0101177
PB.10104.5|PCITRI_01600:4296-56230(+)|UnnamedSample_HQ_transcript/30264	IPR000210 BTB/POZ domain	NA	-0.546403	0.103929
PB.10104.7|PCITRI_01600:4313-36600(+)|UnnamedSample_HQ_transcript/2176	IPR000210 BTB/POZ domain,IPR013087 Zinc finger C2H2-type	NA	-1.1674	0.00125624
PB.10104.9|PCITRI_01600:4313-42768(+)|UnnamedSample_HQ_transcript/62320	IPR000210 BTB/POZ domain	NA	0.452766	0.167338
PB.10105.1|PCITRI_01600:60558-61962(-)|UnnamedSample_HQ_transcript/106371	NA	g4484	0.997545	0.00194925
PB.10106.1|PCITRI_01600:62199-65545(+)|UnnamedSample_HQ_transcript/67859	IPR019012 RNA cap guanine-N2 methyltransferase	NA	-0.227853	0.208465
PB.10106.2|PCITRI_01600:62217-65035(+)|UnnamedSample_HQ_transcript/53266	IPR019012 RNA cap guanine-N2 methyltransferase	NA	-0.257164	0.0927057
PB.10106.4|PCITRI_01600:62328-65169(+)|UnnamedSample_HQ_transcript/73073	IPR019012 RNA cap guanine-N2 methyltransferase	NA	-0.260235	0.151197
PB.10106.7|PCITRI_01600:64556-70551(+)|UnnamedSample_HQ_transcript/32781	IPR019012 RNA cap guanine-N2 methyltransferase	NA	0.559513	0.0113943
PB.10106.8|PCITRI_01600:65840-70551(+)|UnnamedSample_HQ_transcript/55422	IPR019012 RNA cap guanine-N2 methyltransferase	NA	0.734411	0.00427702
PB.10107.1|PCITRI_01600:75688-84547(-)|UnnamedSample_HQ_transcript/27541	IPR002259 Equilibrative nucleoside transporter	g4488	0.228404	0.524772
PB.10108.1|PCITRI_01601:71665-75276(-)|UnnamedSample_HQ_transcript/26290	NA	g4491	NA	NA
PB.10108.2|PCITRI_01601:72596-75064(-)|UnnamedSample_HQ_transcript/40141	NA	g4491	NA	NA
PB.10109.1|PCITRI_01602:17075-67611(+)|UnnamedSample_HQ_transcript/17625	IPR014782 Peptidase M1, membrane alanine aminopeptidase,IPR024571 ERAP1-like C-terminal domain,IPR045357 Aminopeptidase N-like , N-terminal domain	NA	-0.128491	0.85244
PB.10109.2|PCITRI_01602:17198-68123(+)|UnnamedSample_HQ_transcript/12592	IPR014782 Peptidase M1, membrane alanine aminopeptidase,IPR024571 ERAP1-like C-terminal domain,IPR045357 Aminopeptidase N-like , N-terminal domain	NA	0.100824	0.82835
PB.10109.5|PCITRI_01602:17198-67602(+)|UnnamedSample_HQ_transcript/20463	IPR045357 Aminopeptidase N-like , N-terminal domain,IPR014782 Peptidase M1, membrane alanine aminopeptidase,IPR024571 ERAP1-like C-terminal domain	NA	-0.109929	0.87938
PB.10109.8|PCITRI_01602:17198-68434(+)|UnnamedSample_HQ_transcript/9464	IPR014782 Peptidase M1, membrane alanine aminopeptidase,IPR024571 ERAP1-like C-terminal domain,IPR045357 Aminopeptidase N-like , N-terminal domain	NA	0.10187	0.864731
PB.1011.1|PCITRI_00036:22353-62703(+)|UnnamedSample_HQ_transcript/38004	IPR032443 RAWUL domain	NA	-0.00477734	0.987112
PB.1011.3|PCITRI_00036:22394-65150(+)|UnnamedSample_HQ_transcript/4059	IPR032443 RAWUL domain	NA	0.10215	0.579963
PB.10110.1|PCITRI_01602:17366-62083(-)|UnnamedSample_HQ_transcript/56415	IPR014782 Peptidase M1, membrane alanine aminopeptidase,IPR045357 Aminopeptidase N-like , N-terminal domain	NA	-0.39457	0.480372
PB.10111.1|PCITRI_01602:79612-80646(-)|UnnamedSample_HQ_transcript/109256	IPR010562 Haemolymph juvenile hormone binding	g4499	1.32532	0.214395
PB.10112.1|PCITRI_01603:77-1553(-)|UnnamedSample_HQ_transcript/120389	IPR001380 Ribosomal protein L13e	NA	0.815508	0.00806149
PB.10112.4|PCITRI_01603:109-1553(-)|UnnamedSample_HQ_transcript/121286	IPR001380 Ribosomal protein L13e	NA	0.808668	0.00765124
PB.10112.8|PCITRI_01603:244-1547(-)|UnnamedSample_HQ_transcript/118418	IPR001380 Ribosomal protein L13e	g4500	0.867247	0.00689638
PB.10112.9|PCITRI_01603:734-1542(-)|UnnamedSample_HQ_transcript/123023	IPR001380 Ribosomal protein L13e	g4500	0.812377	0.00842127
PB.10113.3|PCITRI_01603:1708-4880(+)|UnnamedSample_HQ_transcript/46543	IPR038991 Caspase activity and apoptosis inhibitor 1	NA	0.214187	0.301624
PB.10113.4|PCITRI_01603:1708-4385(+)|UnnamedSample_HQ_transcript/68485	IPR038991 Caspase activity and apoptosis inhibitor 1	NA	0.180117	0.324928
PB.10113.7|PCITRI_01603:1737-3887(+)|UnnamedSample_HQ_transcript/93912	IPR038991 Caspase activity and apoptosis inhibitor 1	NA	0.39098	0.195741
PB.10114.1|PCITRI_01603:55532-56944(-)|UnnamedSample_HQ_transcript/87478	NA	scaff_01603	NA	NA
PB.10115.1|PCITRI_01604:20282-42234(-)|UnnamedSample_HQ_transcript/66567	NA	NA	-0.659051	0.012982
PB.10115.3|PCITRI_01604:20552-42303(-)|UnnamedSample_HQ_transcript/76343	NA	NA	-0.747048	0.00490827
PB.10116.1|PCITRI_01605:25994-32274(-)|UnnamedSample_HQ_transcript/96269	NA	scaff_01605	0.117637	0.87325
PB.10118.1|PCITRI_01605:61283-62637(-)|UnnamedSample_HQ_transcript/85586	NA	scaff_01605	NA	NA
PB.10119.1|PCITRI_01605:64356-65685(+)|UnnamedSample_HQ_transcript/100207	NA	g4524	2.04548	0.0139924
PB.10119.2|PCITRI_01605:64368-65879(+)|UnnamedSample_HQ_transcript/92006	NA	g4524	2.07932	0.0112624
PB.10119.3|PCITRI_01605:64385-66258(+)|UnnamedSample_HQ_transcript/70423	NA	scaff_01605	2.00613	0.0143349
PB.10119.4|PCITRI_01605:64385-66258(+)|UnnamedSample_HQ_transcript/73668	NA	g4524	2.8477	0.00217921
PB.10119.5|PCITRI_01605:64404-65885(+)|UnnamedSample_HQ_transcript/86995	NA	scaff_01605	2.05024	0.0131693
PB.1012.3|PCITRI_00036:132680-134938(-)|UnnamedSample_HQ_transcript/74775	IPR024679 Pre-rRNA-processing protein Ipi1, N-terminal	g1792	0.108321	0.73644
PB.10120.2|PCITRI_01606:45013-46685(+)|UnnamedSample_HQ_transcript/102590	IPR002018 Carboxylesterase, type B	g4527	0.332936	0.256917
PB.10121.1|PCITRI_01606:50480-59045(+)|UnnamedSample_HQ_transcript/59114	IPR002018 Carboxylesterase, type B	g4528	0.217788	0.675373
PB.10122.1|PCITRI_01607:10644-73487(+)|UnnamedSample_HQ_transcript/110721	IPR022672 Hexokinase, N-terminal	NA	1.08759	0.0260807
PB.10122.10|PCITRI_01607:28936-30589(+)|UnnamedSample_HQ_transcript/79088	NA	NA	NA	NA
PB.10122.11|PCITRI_01607:31801-78792(+)|UnnamedSample_HQ_transcript/44128	IPR022673 Hexokinase, C-terminal,IPR022672 Hexokinase, N-terminal	NA	0.599754	0.135362
PB.10122.12|PCITRI_01607:31900-78792(+)|UnnamedSample_HQ_transcript/42843	IPR022672 Hexokinase, N-terminal,IPR022673 Hexokinase, C-terminal	NA	0.79684	0.0250161
PB.10122.13|PCITRI_01607:31900-33062(+)|UnnamedSample_HQ_transcript/98911	NA	scaff_01607	-0.250022	0.743695
PB.10122.14|PCITRI_01607:32006-78801(+)|UnnamedSample_HQ_transcript/45897	IPR022673 Hexokinase, C-terminal,IPR022672 Hexokinase, N-terminal	NA	1.007	0.0155837
PB.10122.15|PCITRI_01607:32022-73650(+)|UnnamedSample_HQ_transcript/100495	IPR022672 Hexokinase, N-terminal,IPR022673 Hexokinase, C-terminal	NA	1.04366	0.0205015
PB.10122.16|PCITRI_01607:38542-78792(+)|UnnamedSample_HQ_transcript/56492	IPR022673 Hexokinase, C-terminal,IPR022672 Hexokinase, N-terminal	NA	0.972074	0.108946
PB.10122.2|PCITRI_01607:10644-71585(+)|UnnamedSample_HQ_transcript/17975	IPR022672 Hexokinase, N-terminal	NA	1.03861	0.0192959
PB.10122.23|PCITRI_01607:53516-55993(+)|UnnamedSample_HQ_transcript/40704	NA	scaff_01607	1.37179	0.00864567
PB.10122.24|PCITRI_01607:54754-55993(+)|UnnamedSample_HQ_transcript/95795	NA	scaff_01607	1.08206	0.0538973
PB.10122.3|PCITRI_01607:10644-78792(+)|UnnamedSample_HQ_transcript/49202	IPR022673 Hexokinase, C-terminal,IPR022672 Hexokinase, N-terminal	NA	0.93249	0.0207969
PB.10122.4|PCITRI_01607:10644-78792(+)|UnnamedSample_HQ_transcript/53645	IPR022672 Hexokinase, N-terminal,IPR022673 Hexokinase, C-terminal	NA	1.04532	0.0205649
PB.10122.5|PCITRI_01607:10644-78792(+)|UnnamedSample_HQ_transcript/57934	IPR022673 Hexokinase, C-terminal,IPR022672 Hexokinase, N-terminal	NA	1.07078	0.0249272
PB.10122.6|PCITRI_01607:10644-78800(+)|UnnamedSample_HQ_transcript/60880	IPR022673 Hexokinase, C-terminal,IPR022672 Hexokinase, N-terminal	NA	1.04033	0.0197796
PB.10122.7|PCITRI_01607:10644-78513(+)|UnnamedSample_HQ_transcript/66199	IPR022673 Hexokinase, C-terminal,IPR022672 Hexokinase, N-terminal	NA	0.915391	0.0205202
PB.10122.8|PCITRI_01607:10647-73886(+)|UnnamedSample_HQ_transcript/93461	IPR022672 Hexokinase, N-terminal,IPR022673 Hexokinase, C-terminal	NA	1.11232	0.00799327
PB.10122.9|PCITRI_01607:12220-78792(+)|UnnamedSample_HQ_transcript/54782	IPR022673 Hexokinase, C-terminal,IPR022672 Hexokinase, N-terminal	NA	1.06022	0.0149037
PB.10123.1|PCITRI_01607:55477-56069(-)|UnnamedSample_HQ_transcript/120825	NA	scaff_01607	0.952764	0.0970762
PB.10124.1|PCITRI_01608:66125-69968(+)|UnnamedSample_HQ_transcript/48646	IPR019791 Haem peroxidase, animal-type	g4540	2.477	0.00516369
PB.10126.2|PCITRI_01609:58000-59320(-)|UnnamedSample_HQ_transcript/91317	NA	g4550	-1.44031	0.00960122
PB.10128.1|PCITRI_01610:65538-70030(-)|UnnamedSample_HQ_transcript/50025	IPR011701 Major facilitator superfamily	g4558	1.23699	0.0398182
PB.10129.1|PCITRI_01610:77001-78415(+)|UnnamedSample_HQ_transcript/110028	IPR013174 Dolichol-phosphate mannosyltransferase subunit 3	NA	0.756522	0.00373868
PB.10129.2|PCITRI_01610:77702-78414(+)|UnnamedSample_HQ_transcript/122286	IPR013174 Dolichol-phosphate mannosyltransferase subunit 3	g4561	1.05116	0.0043304
PB.1013.1|PCITRI_00036:135335-138830(+)|UnnamedSample_HQ_transcript/26597	IPR008428 Chondroitin N-acetylgalactosaminyltransferase	scaff_00036	-0.0355917	0.916278
PB.1013.2|PCITRI_00036:135345-138831(+)|UnnamedSample_HQ_transcript/26985	IPR008428 Chondroitin N-acetylgalactosaminyltransferase	g1793	-0.0674835	0.787891
PB.10131.5|PCITRI_01612:36517-39731(-)|UnnamedSample_HQ_transcript/51237	NA	g4568	-0.469019	0.149866
PB.10131.6|PCITRI_01612:36639-39696(-)|UnnamedSample_HQ_transcript/56751	NA	g4568	-0.455417	0.172294
PB.10131.8|PCITRI_01612:38303-45082(-)|UnnamedSample_HQ_transcript/92344	NA	NA	-0.308843	0.327704
PB.10132.1|PCITRI_01612:70253-73735(-)|UnnamedSample_HQ_transcript/30908	IPR000504 RNA recognition motif domain	g4569	-0.389327	0.453965
PB.10133.1|PCITRI_01613:5948-9741(-)|UnnamedSample_HQ_transcript/27209	NA	NA	-1.22469	0.154296
PB.10134.1|PCITRI_01613:12810-23435(-)|UnnamedSample_HQ_transcript/30284	NA	NA	-0.811213	0.165457
PB.10135.1|PCITRI_01613:37890-40877(-)|UnnamedSample_HQ_transcript/26661	NA	g4577	-2.12107	0.0291536
PB.10136.1|PCITRI_01613:44674-47921(-)|UnnamedSample_HQ_transcript/23480	NA	NA	-0.199775	0.661829
PB.10136.2|PCITRI_01613:44986-47857(-)|UnnamedSample_HQ_transcript/33294	NA	NA	-0.0941013	0.868111
PB.10137.1|PCITRI_01613:53419-56505(-)|UnnamedSample_HQ_transcript/27543	NA	NA	-0.59812	0.0566364
PB.10137.2|PCITRI_01613:53420-56729(-)|UnnamedSample_HQ_transcript/28667	NA	NA	-0.586619	0.0616423
PB.10137.4|PCITRI_01613:54489-56456(-)|UnnamedSample_HQ_transcript/69282	NA	NA	-0.482547	0.249628
PB.10138.1|PCITRI_01613:69150-72364(-)|UnnamedSample_HQ_transcript/25704	NA	NA	0.552234	0.218841
PB.10138.2|PCITRI_01613:69153-71081(-)|UnnamedSample_HQ_transcript/62468	NA	g4581	0.677572	0.167743
PB.10139.1|PCITRI_01613:81257-84204(-)|UnnamedSample_HQ_transcript/24221	NA	NA	0.203835	0.393915
PB.10139.2|PCITRI_01613:81422-84111(-)|UnnamedSample_HQ_transcript/36748	NA	NA	0.217403	0.38604
PB.1014.10|PCITRI_00036:140844-143499(-)|UnnamedSample_HQ_transcript/82566	IPR019194 Transcription elongation factor Eaf, N-terminal	g1794	0.0253638	0.871342
PB.1014.4|PCITRI_00036:139387-143743(-)|UnnamedSample_HQ_transcript/21226	IPR019194 Transcription elongation factor Eaf, N-terminal	g1794	0.065193	0.61476
PB.1014.5|PCITRI_00036:140219-143461(-)|UnnamedSample_HQ_transcript/54864	IPR019194 Transcription elongation factor Eaf, N-terminal	g1794	0.0188652	0.888264
PB.1014.6|PCITRI_00036:140367-143455(-)|UnnamedSample_HQ_transcript/60571	IPR019194 Transcription elongation factor Eaf, N-terminal	g1794	0.0281705	0.841079
PB.1014.7|PCITRI_00036:140539-143771(-)|UnnamedSample_HQ_transcript/59465	IPR019194 Transcription elongation factor Eaf, N-terminal	g1794	-0.00224992	0.988581
PB.1014.9|PCITRI_00036:140710-143450(-)|UnnamedSample_HQ_transcript/78326	IPR019194 Transcription elongation factor Eaf, N-terminal	g1794	0.0154388	0.920521
PB.10140.1|PCITRI_01614:6612-7826(+)|UnnamedSample_HQ_transcript/105922	IPR026224 Protein DPCD	g4587	0.244765	0.121665
PB.10141.2|PCITRI_01614:7751-15318(-)|UnnamedSample_HQ_transcript/44902	NA	NA	0.25538	0.183021
PB.10141.3|PCITRI_01614:7751-15320(-)|UnnamedSample_HQ_transcript/46699	NA	NA	0.123124	0.407482
PB.10141.6|PCITRI_01614:7900-15326(-)|UnnamedSample_HQ_transcript/52623	NA	NA	0.114049	0.451669
PB.10142.2|PCITRI_01614:15491-36292(+)|UnnamedSample_HQ_transcript/44552	IPR007707 Transforming acidic coiled-coil-containing protein, C-terminal	NA	-0.584439	0.117549
PB.10142.4|PCITRI_01614:15502-29545(+)|UnnamedSample_HQ_transcript/101331	NA	NA	-0.735003	0.185244
PB.10142.5|PCITRI_01614:15502-29332(+)|UnnamedSample_HQ_transcript/107154	NA	NA	-0.510831	0.215578
PB.10142.6|PCITRI_01614:15502-36294(+)|UnnamedSample_HQ_transcript/37582	IPR007707 Transforming acidic coiled-coil-containing protein, C-terminal	NA	0.700809	0.207068
PB.10142.7|PCITRI_01614:15502-36294(+)|UnnamedSample_HQ_transcript/42625	IPR007707 Transforming acidic coiled-coil-containing protein, C-terminal	NA	-0.519908	0.106688
PB.10142.8|PCITRI_01614:15502-35482(+)|UnnamedSample_HQ_transcript/74023	IPR007707 Transforming acidic coiled-coil-containing protein, C-terminal	NA	-0.850084	0.0835214
PB.10143.1|PCITRI_01615:75968-77570(-)|UnnamedSample_HQ_transcript/77912	NA	scaff_01615	NA	NA
PB.10144.2|PCITRI_01617:34069-49204(-)|UnnamedSample_HQ_transcript/77056	IPR005135 Endonuclease/exonuclease/phosphatase	NA	0.25887	0.179243
PB.10144.3|PCITRI_01617:34069-49194(-)|UnnamedSample_HQ_transcript/79754	IPR005135 Endonuclease/exonuclease/phosphatase	NA	0.325881	0.114912
PB.10144.5|PCITRI_01617:34448-71405(-)|UnnamedSample_HQ_transcript/86724	NA	NA	0.391043	0.351462
PB.10144.6|PCITRI_01617:35074-71410(-)|UnnamedSample_HQ_transcript/111016	IPR005135 Endonuclease/exonuclease/phosphatase	NA	0.101122	0.665289
PB.10146.1|PCITRI_01620:11037-12094(+)|UnnamedSample_HQ_transcript/101635	NA	scaff_01620	NA	NA
PB.10147.1|PCITRI_01620:16244-23164(+)|UnnamedSample_HQ_transcript/45034	IPR004088 K Homology domain, type 1	NA	-0.710503	0.00685058
PB.10147.2|PCITRI_01620:16246-29111(+)|UnnamedSample_HQ_transcript/73364	IPR004088 K Homology domain, type 1	NA	-0.505712	0.0142657
PB.10147.3|PCITRI_01620:16251-24491(+)|UnnamedSample_HQ_transcript/14149	IPR004088 K Homology domain, type 1	NA	-0.732878	0.000990221
PB.10147.4|PCITRI_01620:16251-23820(+)|UnnamedSample_HQ_transcript/25153	IPR004088 K Homology domain, type 1	NA	-0.738598	0.00106018
PB.10147.5|PCITRI_01620:16267-22887(+)|UnnamedSample_HQ_transcript/56454	IPR004088 K Homology domain, type 1	NA	-0.664609	0.0205267
PB.10147.6|PCITRI_01620:16709-24492(+)|UnnamedSample_HQ_transcript/16215	IPR004088 K Homology domain, type 1	g4622	-0.709016	0.00154105
PB.1015.1|PCITRI_00036:144181-145605(+)|UnnamedSample_HQ_transcript/92549	NA	g1795	0.809833	0.0168649
PB.10151.1|PCITRI_01623:8876-12457(+)|UnnamedSample_HQ_transcript/15005	IPR022132 Homeobox protein,IPR001356 Homeobox domain	scaff_01623	0.498539	0.345841
PB.10151.2|PCITRI_01623:9973-12457(+)|UnnamedSample_HQ_transcript/40202	NA	scaff_01623	1.05217	0.031227
PB.10151.3|PCITRI_01623:11003-12457(+)|UnnamedSample_HQ_transcript/84258	NA	scaff_01623	1.87481	0.0130583
PB.10153.1|PCITRI_01624:32876-33946(+)|UnnamedSample_HQ_transcript/110369	IPR010036 Magnesium-dependent phosphatase-1, eukaryotic/archaeal-type	scaff_01624	0.386503	0.571886
PB.10153.2|PCITRI_01624:32876-33946(+)|UnnamedSample_HQ_transcript/113686	IPR010036 Magnesium-dependent phosphatase-1, eukaryotic/archaeal-type	g4652	-0.27485	0.406842
PB.10154.1|PCITRI_01624:34213-36175(+)|UnnamedSample_HQ_transcript/85440	IPR000717 Proteasome component (PCI) domain	g4653	-0.091517	0.593058
PB.10154.2|PCITRI_01624:34222-35193(+)|UnnamedSample_HQ_transcript/119558	NA	g4653	-0.0262267	0.936788
PB.10155.1|PCITRI_01624:35499-36810(-)|UnnamedSample_HQ_transcript/97625	IPR000717 Proteasome component (PCI) domain,IPR019404 Mediator complex, subunit Med11	g4654	0.475683	0.142984
PB.10156.1|PCITRI_01624:40610-42939(+)|UnnamedSample_HQ_transcript/54130	NA	g4657	-1.71141	0.0347265
PB.10156.3|PCITRI_01624:40651-42822(+)|UnnamedSample_HQ_transcript/59286	NA	g4657	-1.73908	0.0341773
PB.10157.2|PCITRI_01624:57739-61434(-)|UnnamedSample_HQ_transcript/17962	IPR000210 BTB/POZ domain	g4661	0.445682	0.0511242
PB.10157.4|PCITRI_01624:59055-61260(-)|UnnamedSample_HQ_transcript/62758	IPR000210 BTB/POZ domain	g4661	0.344137	0.148057
PB.10158.1|PCITRI_01625:6833-14615(+)|UnnamedSample_HQ_transcript/23656	IPR003439 ABC transporter-like, ATP-binding domain	g4666	0.158495	0.857995
PB.10159.2|PCITRI_01625:27218-48043(-)|UnnamedSample_HQ_transcript/65008	NA	g4667	-1.3831	0.000441444
PB.1016.1|PCITRI_00036:145702-155356(-)|UnnamedSample_HQ_transcript/1380	NA	NA	0.740786	0.00394461
PB.1016.2|PCITRI_00036:151346-155436(-)|UnnamedSample_HQ_transcript/16832	NA	g1796	0.0163848	0.932291
PB.1016.3|PCITRI_00036:152561-155429(-)|UnnamedSample_HQ_transcript/45037	NA	NA	0.0731385	0.767875
PB.1016.4|PCITRI_00036:153704-155422(-)|UnnamedSample_HQ_transcript/98667	NA	g1796	0.237378	0.472456
PB.1016.5|PCITRI_00036:153924-155403(-)|UnnamedSample_HQ_transcript/105014	NA	g1796	0.147427	0.638159
PB.10160.1|PCITRI_01626:8003-14387(+)|UnnamedSample_HQ_transcript/58647	IPR002018 Carboxylesterase, type B	g4672	0.881304	0.101738
PB.10161.2|PCITRI_01626:29755-42697(+)|UnnamedSample_HQ_transcript/18481	IPR002018 Carboxylesterase, type B	NA	0.215491	0.674877
PB.10161.3|PCITRI_01626:35440-42696(+)|UnnamedSample_HQ_transcript/66738	IPR002018 Carboxylesterase, type B	g4677	0.123865	0.806735
PB.10162.1|PCITRI_01626:42985-48238(+)|UnnamedSample_HQ_transcript/73745	IPR002018 Carboxylesterase, type B	NA	0.966014	0.00292882
PB.10162.2|PCITRI_01626:43018-48514(+)|UnnamedSample_HQ_transcript/57421	IPR002018 Carboxylesterase, type B	NA	1.0374	0.00201037
PB.10164.1|PCITRI_01627:937-1708(-)|UnnamedSample_HQ_transcript/121813	IPR021538 Syntaxin-5, N-terminal, Sly1p-binding domain	g4684	0.0467126	0.72616
PB.10165.2|PCITRI_01627:3219-4304(-)|UnnamedSample_HQ_transcript/112184	NA	g4686	0.390534	0.0330946
PB.10166.14|PCITRI_01627:16438-71461(-)|UnnamedSample_HQ_transcript/11948	IPR001830 Glycosyl transferase, family 20,IPR003337 Trehalose-phosphatase	NA	0.658196	0.271325
PB.10166.15|PCITRI_01627:16438-71461(-)|UnnamedSample_HQ_transcript/12173	IPR001830 Glycosyl transferase, family 20,IPR003337 Trehalose-phosphatase	NA	0.651593	0.293312
PB.10166.19|PCITRI_01627:16440-71461(-)|UnnamedSample_HQ_transcript/12808	IPR001830 Glycosyl transferase, family 20,IPR003337 Trehalose-phosphatase	NA	0.434792	0.671914
PB.10166.2|PCITRI_01627:16437-71461(-)|UnnamedSample_HQ_transcript/11818	IPR001830 Glycosyl transferase, family 20,IPR003337 Trehalose-phosphatase	NA	0.453902	0.660327
PB.10166.20|PCITRI_01627:16659-71461(-)|UnnamedSample_HQ_transcript/13876	IPR001830 Glycosyl transferase, family 20,IPR003337 Trehalose-phosphatase	NA	0.565376	0.334414
PB.10166.22|PCITRI_01627:16864-71461(-)|UnnamedSample_HQ_transcript/16631	IPR001830 Glycosyl transferase, family 20,IPR003337 Trehalose-phosphatase	NA	0.532211	0.309013
PB.10166.23|PCITRI_01627:16872-71461(-)|UnnamedSample_HQ_transcript/18010	IPR003337 Trehalose-phosphatase,IPR001830 Glycosyl transferase, family 20	NA	0.163223	0.854089
PB.10166.25|PCITRI_01627:17102-71461(-)|UnnamedSample_HQ_transcript/22454	IPR001830 Glycosyl transferase, family 20,IPR003337 Trehalose-phosphatase	NA	0.563095	0.222829
PB.10166.27|PCITRI_01627:17313-56292(-)|UnnamedSample_HQ_transcript/29801	IPR003337 Trehalose-phosphatase,IPR001830 Glycosyl transferase, family 20	NA	0.676864	0.258543
PB.10166.29|PCITRI_01627:17347-71461(-)|UnnamedSample_HQ_transcript/27237	IPR001830 Glycosyl transferase, family 20,IPR003337 Trehalose-phosphatase	NA	0.378984	0.458185
PB.10166.3|PCITRI_01627:16437-71461(-)|UnnamedSample_HQ_transcript/10009	IPR001830 Glycosyl transferase, family 20,IPR003337 Trehalose-phosphatase	NA	0.653536	0.291839
PB.10166.30|PCITRI_01627:17504-71461(-)|UnnamedSample_HQ_transcript/31949	IPR001830 Glycosyl transferase, family 20,IPR003337 Trehalose-phosphatase	NA	0.587924	0.172836
PB.10166.32|PCITRI_01627:22043-71457(-)|UnnamedSample_HQ_transcript/35698	IPR003337 Trehalose-phosphatase,IPR001830 Glycosyl transferase, family 20	g4688	-0.227026	0.843077
PB.10166.33|PCITRI_01627:23026-71461(-)|UnnamedSample_HQ_transcript/53215	IPR001830 Glycosyl transferase, family 20,IPR003337 Trehalose-phosphatase	g4688	NA	NA
PB.10166.35|PCITRI_01627:33847-36777(-)|UnnamedSample_HQ_transcript/27409	NA	g4688	-1.4774	0.0839218
PB.10166.36|PCITRI_01627:38759-71480(-)|UnnamedSample_HQ_transcript/2312	IPR001830 Glycosyl transferase, family 20	g4688	0.0996703	0.894408
PB.10166.37|PCITRI_01627:41349-71461(-)|UnnamedSample_HQ_transcript/25110	IPR001830 Glycosyl transferase, family 20	g4688	-0.0774847	0.923627
PB.10166.4|PCITRI_01627:16437-71461(-)|UnnamedSample_HQ_transcript/13793	IPR003337 Trehalose-phosphatase,IPR001830 Glycosyl transferase, family 20	NA	0.444116	0.666553
PB.10168.2|PCITRI_01628:12845-14357(+)|UnnamedSample_HQ_transcript/86659	NA	NA	NA	NA
PB.10168.3|PCITRI_01628:12927-14234(+)|UnnamedSample_HQ_transcript/96528	NA	NA	2.94532	0.282636
PB.10169.10|PCITRI_01628:15173-37991(-)|UnnamedSample_HQ_transcript/29143	NA	NA	NA	NA
PB.10169.12|PCITRI_01628:15236-37991(-)|UnnamedSample_HQ_transcript/2288	IPR001394 Peptidase C19, ubiquitin carboxyl-terminal hydrolase	NA	NA	NA
PB.10169.13|PCITRI_01628:15328-32658(-)|UnnamedSample_HQ_transcript/21781	IPR001394 Peptidase C19, ubiquitin carboxyl-terminal hydrolase	NA	NA	NA
PB.10169.14|PCITRI_01628:15507-37991(-)|UnnamedSample_HQ_transcript/4885	IPR001394 Peptidase C19, ubiquitin carboxyl-terminal hydrolase	NA	NA	NA
PB.10169.17|PCITRI_01628:15621-38015(-)|UnnamedSample_HQ_transcript/4819	IPR001394 Peptidase C19, ubiquitin carboxyl-terminal hydrolase	NA	-3.25328	0.00401093
PB.10169.18|PCITRI_01628:15632-38013(-)|UnnamedSample_HQ_transcript/5411	IPR001394 Peptidase C19, ubiquitin carboxyl-terminal hydrolase	NA	NA	NA
PB.10169.2|PCITRI_01628:15148-27190(-)|UnnamedSample_HQ_transcript/21622	IPR001394 Peptidase C19, ubiquitin carboxyl-terminal hydrolase	NA	NA	NA
PB.10169.21|PCITRI_01628:15862-37991(-)|UnnamedSample_HQ_transcript/6697	IPR001394 Peptidase C19, ubiquitin carboxyl-terminal hydrolase	NA	NA	NA
PB.10169.23|PCITRI_01628:15969-38015(-)|UnnamedSample_HQ_transcript/6459	IPR001394 Peptidase C19, ubiquitin carboxyl-terminal hydrolase	NA	-3.34588	0.0136459
PB.10169.26|PCITRI_01628:16053-38015(-)|UnnamedSample_HQ_transcript/7514	IPR001394 Peptidase C19, ubiquitin carboxyl-terminal hydrolase	NA	-3.62811	0.00819087
PB.10169.28|PCITRI_01628:16146-37954(-)|UnnamedSample_HQ_transcript/8475	IPR001394 Peptidase C19, ubiquitin carboxyl-terminal hydrolase	NA	-3.08708	0.00511143
PB.10169.29|PCITRI_01628:16182-37951(-)|UnnamedSample_HQ_transcript/6327	IPR001394 Peptidase C19, ubiquitin carboxyl-terminal hydrolase	NA	NA	NA
PB.10169.30|PCITRI_01628:16316-38053(-)|UnnamedSample_HQ_transcript/5535	IPR001394 Peptidase C19, ubiquitin carboxyl-terminal hydrolase	NA	-3.34703	0.00428556
PB.10169.31|PCITRI_01628:16355-37991(-)|UnnamedSample_HQ_transcript/6467	IPR001394 Peptidase C19, ubiquitin carboxyl-terminal hydrolase	NA	NA	NA
PB.10169.33|PCITRI_01628:16577-37991(-)|UnnamedSample_HQ_transcript/7865	IPR001394 Peptidase C19, ubiquitin carboxyl-terminal hydrolase	NA	NA	NA
PB.10169.35|PCITRI_01628:16825-37963(-)|UnnamedSample_HQ_transcript/10429	IPR001394 Peptidase C19, ubiquitin carboxyl-terminal hydrolase	NA	NA	NA
PB.10169.36|PCITRI_01628:16840-38026(-)|UnnamedSample_HQ_transcript/9142	IPR001394 Peptidase C19, ubiquitin carboxyl-terminal hydrolase	NA	NA	NA
PB.10169.37|PCITRI_01628:20269-38021(-)|UnnamedSample_HQ_transcript/10642	IPR001394 Peptidase C19, ubiquitin carboxyl-terminal hydrolase	NA	NA	NA
PB.10169.38|PCITRI_01628:20927-37982(-)|UnnamedSample_HQ_transcript/15968	IPR001394 Peptidase C19, ubiquitin carboxyl-terminal hydrolase	NA	-3.67582	0.00808218
PB.10169.39|PCITRI_01628:21171-38289(-)|UnnamedSample_HQ_transcript/16275	IPR001394 Peptidase C19, ubiquitin carboxyl-terminal hydrolase	NA	NA	NA
PB.10169.4|PCITRI_01628:15148-38035(-)|UnnamedSample_HQ_transcript/3036	IPR001394 Peptidase C19, ubiquitin carboxyl-terminal hydrolase	NA	-3.06008	0.00354893
PB.10169.41|PCITRI_01628:21249-37840(-)|UnnamedSample_HQ_transcript/21100	IPR001394 Peptidase C19, ubiquitin carboxyl-terminal hydrolase	NA	NA	NA
PB.10169.42|PCITRI_01628:27338-37960(-)|UnnamedSample_HQ_transcript/28498	NA	NA	NA	NA
PB.10169.43|PCITRI_01628:32777-37991(-)|UnnamedSample_HQ_transcript/72768	NA	NA	-3.77057	0.00714312
PB.10169.6|PCITRI_01628:15148-37991(-)|UnnamedSample_HQ_transcript/3356	IPR001394 Peptidase C19, ubiquitin carboxyl-terminal hydrolase	NA	NA	NA
PB.10169.7|PCITRI_01628:15148-38015(-)|UnnamedSample_HQ_transcript/3656	IPR001394 Peptidase C19, ubiquitin carboxyl-terminal hydrolase	NA	NA	NA
PB.1017.1|PCITRI_00036:158480-200444(+)|UnnamedSample_HQ_transcript/11790	IPR001452 SH3 domain,IPR001849 Pleckstrin homology domain,IPR000198 Rho GTPase-activating protein domain	NA	-0.498568	0.004373
PB.1017.11|PCITRI_00036:159487-198071(+)|UnnamedSample_HQ_transcript/59332	NA	NA	-1.14673	0.0135912
PB.1017.13|PCITRI_00036:159753-200119(+)|UnnamedSample_HQ_transcript/51284	IPR001849 Pleckstrin homology domain,IPR000198 Rho GTPase-activating protein domain	NA	-0.22976	0.132283
PB.1017.14|PCITRI_00036:159941-198970(+)|UnnamedSample_HQ_transcript/77948	IPR001849 Pleckstrin homology domain	NA	-0.629801	0.0294432
PB.1017.15|PCITRI_00036:169395-172157(+)|UnnamedSample_HQ_transcript/33501	NA	NA	1.99733	0.146791
PB.1017.16|PCITRI_00036:175766-200119(+)|UnnamedSample_HQ_transcript/65343	IPR001849 Pleckstrin homology domain,IPR000198 Rho GTPase-activating protein domain	NA	-0.317865	0.0603673
PB.1017.21|PCITRI_00036:199255-203668(+)|UnnamedSample_HQ_transcript/84074	IPR000198 Rho GTPase-activating protein domain	NA	-0.0958547	0.493384
PB.1017.3|PCITRI_00036:158480-199602(+)|UnnamedSample_HQ_transcript/20692	IPR001849 Pleckstrin homology domain	NA	-0.117291	0.585347
PB.1017.5|PCITRI_00036:158480-198416(+)|UnnamedSample_HQ_transcript/33225	IPR001452 SH3 domain	NA	-0.711288	0.000873402
PB.1017.6|PCITRI_00036:158480-196985(+)|UnnamedSample_HQ_transcript/39611	IPR001452 SH3 domain	NA	-0.72994	0.000761598
PB.1017.7|PCITRI_00036:158480-203668(+)|UnnamedSample_HQ_transcript/7210	IPR000198 Rho GTPase-activating protein domain,IPR001452 SH3 domain,IPR001849 Pleckstrin homology domain	NA	-0.37284	0.0193417
PB.1017.8|PCITRI_00036:158492-163368(+)|UnnamedSample_HQ_transcript/4509	IPR001452 SH3 domain	scaff_00036	-0.631572	0.000879314
PB.1017.9|PCITRI_00036:158492-160324(+)|UnnamedSample_HQ_transcript/66956	IPR001452 SH3 domain	scaff_00036	-0.567249	0.00253567
PB.10171.1|PCITRI_01628:49391-55130(+)|UnnamedSample_HQ_transcript/90109	IPR002110 Ankyrin repeat	g4696	0.136891	0.374658
PB.10172.3|PCITRI_01628:55163-62205(-)|UnnamedSample_HQ_transcript/76340	IPR045540 YegS/DAGK, C-terminal domain	NA	0.0221804	0.956875
PB.10174.1|PCITRI_01631:23255-25640(-)|UnnamedSample_HQ_transcript/47176	IPR002104 Integrase, catalytic domain	g4709	-0.240442	0.134074
PB.10174.2|PCITRI_01631:23496-25633(-)|UnnamedSample_HQ_transcript/58732	IPR002104 Integrase, catalytic domain	g4709	-0.162702	0.234637
PB.10174.5|PCITRI_01631:23930-25684(-)|UnnamedSample_HQ_transcript/77930	NA	g4709	-0.173853	0.324383
PB.10175.1|PCITRI_01631:34716-45740(+)|UnnamedSample_HQ_transcript/44439	IPR010003 HARP domain,IPR001650 Helicase, C-terminal,IPR000330 SNF2, N-terminal	NA	0.127807	0.61829
PB.10175.3|PCITRI_01631:34738-38018(+)|UnnamedSample_HQ_transcript/52994	IPR010003 HARP domain,IPR000330 SNF2, N-terminal	NA	0.0978357	0.74926
PB.10176.1|PCITRI_01631:45800-48941(-)|UnnamedSample_HQ_transcript/49069	IPR013507 DNA mismatch repair protein, S5 domain 2-like,IPR032189 DNA mismatch repair protein Mlh1, C-terminal	g4715	-0.222197	0.320978
PB.10177.1|PCITRI_01631:49287-55620(+)|UnnamedSample_HQ_transcript/60152	IPR013087 Zinc finger C2H2-type	NA	-0.179881	0.410584
PB.10177.4|PCITRI_01631:49297-56000(+)|UnnamedSample_HQ_transcript/45889	IPR013087 Zinc finger C2H2-type	NA	-0.0993146	0.684207
PB.10178.1|PCITRI_01632:35718-38483(+)|UnnamedSample_HQ_transcript/83489	IPR002220 DapA-like	NA	1.29377	0.0412583
PB.10178.2|PCITRI_01632:35871-38331(+)|UnnamedSample_HQ_transcript/93326	IPR002220 DapA-like	NA	1.43999	0.0187671
PB.10179.1|PCITRI_01633:16586-21486(+)|UnnamedSample_HQ_transcript/83445	NA	scaff_01633	0.627148	0.376931
PB.10179.2|PCITRI_01633:16603-21486(+)|UnnamedSample_HQ_transcript/110135	NA	g4727	0.569247	0.376507
PB.1018.1|PCITRI_00036:210839-212095(-)|UnnamedSample_HQ_transcript/94497	NA	scaff_00036	0.658486	0.423336
PB.10180.1|PCITRI_01635:957-4946(+)|UnnamedSample_HQ_transcript/18085	IPR000210 BTB/POZ domain,IPR011705 BTB/Kelch-associated	NA	0.300657	0.168055
PB.10182.2|PCITRI_01635:6936-10884(+)|UnnamedSample_HQ_transcript/29800	IPR002110 Ankyrin repeat,IPR001245 Serine-threonine/tyrosine-protein kinase, catalytic domain,IPR000980 SH2 domain	NA	-0.0233343	0.888965
PB.10182.3|PCITRI_01635:6941-10681(+)|UnnamedSample_HQ_transcript/35031	IPR000980 SH2 domain,IPR001245 Serine-threonine/tyrosine-protein kinase, catalytic domain,IPR002110 Ankyrin repeat	NA	-0.00529807	0.978447
PB.10182.5|PCITRI_01635:6949-9127(+)|UnnamedSample_HQ_transcript/86525	IPR000980 SH2 domain,IPR002110 Ankyrin repeat	NA	-0.420769	0.0204352
PB.10182.7|PCITRI_01635:6960-10883(+)|UnnamedSample_HQ_transcript/28729	IPR000980 SH2 domain,IPR002110 Ankyrin repeat,IPR001245 Serine-threonine/tyrosine-protein kinase, catalytic domain	g4736	-0.0424313	0.789741
PB.10182.8|PCITRI_01635:7344-10675(+)|UnnamedSample_HQ_transcript/39894	IPR000980 SH2 domain,IPR002110 Ankyrin repeat,IPR001245 Serine-threonine/tyrosine-protein kinase, catalytic domain	g4736	-0.00418274	0.982304
PB.10182.9|PCITRI_01635:7543-10683(+)|UnnamedSample_HQ_transcript/43905	IPR000980 SH2 domain,IPR001245 Serine-threonine/tyrosine-protein kinase, catalytic domain,IPR002110 Ankyrin repeat	g4736	-0.247743	0.142606
PB.10183.1|PCITRI_01635:10565-11788(-)|UnnamedSample_HQ_transcript/107062	IPR003197 Cytochrome b-c1 complex subunit 7	g4737	1.12973	0.00252415
PB.10183.4|PCITRI_01635:10871-11135(-)|UnnamedSample_HQ_transcript/125513	NA	g4737	1.61957	0.19718
PB.10184.1|PCITRI_01635:14765-17599(-)|UnnamedSample_HQ_transcript/52656	IPR040842 Sorting nexin-17/31, FERM domain,IPR001683 Phox homology	g4739	0.21834	0.263927
PB.10185.1|PCITRI_01635:18173-23112(+)|UnnamedSample_HQ_transcript/14261	NA	g4740	0.117366	0.586323
PB.10185.3|PCITRI_01635:18237-23352(+)|UnnamedSample_HQ_transcript/11735	NA	NA	0.175082	0.438238
PB.10185.8|PCITRI_01635:20287-23352(+)|UnnamedSample_HQ_transcript/42594	NA	g4740	0.293313	0.176555
PB.10187.1|PCITRI_01635:25295-45451(+)|UnnamedSample_HQ_transcript/10409	IPR001611 Leucine-rich repeat	g4741	-0.623955	0.00349469
PB.10187.3|PCITRI_01635:25443-45305(+)|UnnamedSample_HQ_transcript/14101	IPR001611 Leucine-rich repeat	g4741	-0.622066	0.00335016
PB.10187.4|PCITRI_01635:25513-45446(+)|UnnamedSample_HQ_transcript/21142	IPR001611 Leucine-rich repeat	NA	-0.522188	0.00535429
PB.10187.5|PCITRI_01635:31640-45454(+)|UnnamedSample_HQ_transcript/12607	IPR001611 Leucine-rich repeat	g4741	-0.584485	0.0045153
PB.10188.1|PCITRI_01635:50827-79261(-)|UnnamedSample_HQ_transcript/29156	IPR024989 Major facilitator superfamily associated domain	NA	1.00196	0.0152768
PB.10188.2|PCITRI_01635:64213-70076(-)|UnnamedSample_HQ_transcript/1792	IPR000477 Reverse transcriptase domain,IPR041577 Reverse transcriptase/retrotransposon-derived protein, RNase H-like domain,IPR001584 Integrase, catalytic core,IPR002156 Ribonuclease H domain	g4745	1.70094	0.0716402
PB.1019.1|PCITRI_00036:213498-217019(+)|UnnamedSample_HQ_transcript/121220	NA	scaff_00036	0.0499496	0.875912
PB.1019.4|PCITRI_00036:213561-214709(+)|UnnamedSample_HQ_transcript/102972	NA	scaff_00036	0.0520101	0.870533
PB.10191.1|PCITRI_01638:28347-36508(-)|UnnamedSample_HQ_transcript/47723	IPR002018 Carboxylesterase, type B	g4756	0.826688	0.386197
PB.10192.1|PCITRI_01638:38366-49620(-)|UnnamedSample_HQ_transcript/48808	IPR002018 Carboxylesterase, type B	NA	1.08138	0.131372
PB.10192.12|PCITRI_01638:39035-48828(-)|UnnamedSample_HQ_transcript/50164	IPR002018 Carboxylesterase, type B	NA	0.959579	0.129579
PB.10192.14|PCITRI_01638:39586-49611(-)|UnnamedSample_HQ_transcript/61398	IPR002018 Carboxylesterase, type B	NA	0.934987	0.155994
PB.10192.15|PCITRI_01638:39586-49603(-)|UnnamedSample_HQ_transcript/65500	IPR002018 Carboxylesterase, type B	NA	0.948986	0.151419
PB.10192.3|PCITRI_01638:38657-48845(-)|UnnamedSample_HQ_transcript/44482	IPR002018 Carboxylesterase, type B	NA	1.11786	0.11411
PB.10192.7|PCITRI_01638:38956-48850(-)|UnnamedSample_HQ_transcript/53573	IPR002018 Carboxylesterase, type B	NA	0.963797	0.125809
PB.10192.9|PCITRI_01638:39013-49627(-)|UnnamedSample_HQ_transcript/47629	IPR002018 Carboxylesterase, type B	NA	1.06865	0.117348
PB.10194.1|PCITRI_01638:61804-63230(+)|UnnamedSample_HQ_transcript/96208	IPR003958 Transcription factor CBF/NF-Y/archaeal histone domain	scaff_01638	0.0815139	0.457928
PB.10196.1|PCITRI_01638:64892-66145(-)|UnnamedSample_HQ_transcript/115696	IPR024518 Domain of unknown function DUF3421	g4762	-0.873135	0.336321
PB.10198.1|PCITRI_01638:71405-73550(+)|UnnamedSample_HQ_transcript/79855	IPR009348 Nitrogen permease regulator 2	NA	0.442048	0.0257283
PB.10199.4|PCITRI_01638:73525-75538(-)|UnnamedSample_HQ_transcript/81897	IPR000715 Glycosyl transferase, family 4	NA	0.531881	0.0101577
PB.102.1|PCITRI_00002:712283-722630(+)|UnnamedSample_HQ_transcript/4524	IPR003653 Ulp1 protease family, C-terminal catalytic domain	NA	-0.477612	0.000966356
PB.102.10|PCITRI_00002:712398-721629(+)|UnnamedSample_HQ_transcript/15003	IPR003653 Ulp1 protease family, C-terminal catalytic domain	NA	-0.586105	0.000482952
PB.102.2|PCITRI_00002:712348-722629(+)|UnnamedSample_HQ_transcript/5146	IPR003653 Ulp1 protease family, C-terminal catalytic domain	NA	-0.469086	0.00122733
PB.102.21|PCITRI_00002:715177-722630(+)|UnnamedSample_HQ_transcript/21278	IPR003653 Ulp1 protease family, C-terminal catalytic domain	g170	-0.374474	0.00446628
PB.102.24|PCITRI_00002:715924-722629(+)|UnnamedSample_HQ_transcript/28362	IPR003653 Ulp1 protease family, C-terminal catalytic domain	g170	-0.302446	0.0129827
PB.102.4|PCITRI_00002:712375-715830(+)|UnnamedSample_HQ_transcript/58517	NA	NA	-0.753835	0.000528733
PB.102.5|PCITRI_00002:712377-721476(+)|UnnamedSample_HQ_transcript/14906	IPR003653 Ulp1 protease family, C-terminal catalytic domain	NA	-0.621679	0.000433798
PB.102.6|PCITRI_00002:712384-721929(+)|UnnamedSample_HQ_transcript/9972	IPR003653 Ulp1 protease family, C-terminal catalytic domain	NA	-0.578266	0.000641808
PB.102.7|PCITRI_00002:712390-717115(+)|UnnamedSample_HQ_transcript/33833	NA	NA	-0.755928	0.000302234
PB.102.8|PCITRI_00002:712392-716677(+)|UnnamedSample_HQ_transcript/40385	NA	NA	-0.693434	0.00120791
PB.10200.1|PCITRI_01641:6444-8654(-)|UnnamedSample_HQ_transcript/60558	IPR018631 AAA-ATPase-like domain	g4777	1.22378	0.364067
PB.10201.1|PCITRI_01644:940-7447(+)|UnnamedSample_HQ_transcript/83469	IPR001849 Pleckstrin homology domain	NA	-0.0547705	0.812186
PB.10203.1|PCITRI_01645:4573-7055(-)|UnnamedSample_HQ_transcript/62919	IPR001214 SET domain	NA	0.35219	0.305009
PB.10203.2|PCITRI_01645:4613-7034(-)|UnnamedSample_HQ_transcript/58624	IPR001214 SET domain	g4796	0.34659	0.278974
PB.10203.4|PCITRI_01645:4741-7055(-)|UnnamedSample_HQ_transcript/74297	IPR001214 SET domain	NA	0.349017	0.323593
PB.10203.5|PCITRI_01645:5093-6978(-)|UnnamedSample_HQ_transcript/84717	IPR001214 SET domain	g4796	0.374267	0.31324
PB.10204.1|PCITRI_01645:9826-22127(+)|UnnamedSample_HQ_transcript/50226	IPR001245 Serine-threonine/tyrosine-protein kinase, catalytic domain	NA	0.0976787	0.607676
PB.10204.2|PCITRI_01645:9841-22126(+)|UnnamedSample_HQ_transcript/54006	IPR001245 Serine-threonine/tyrosine-protein kinase, catalytic domain	scaff_01645	0.191072	0.323619
PB.10204.3|PCITRI_01645:9872-22126(+)|UnnamedSample_HQ_transcript/57119	IPR001245 Serine-threonine/tyrosine-protein kinase, catalytic domain	NA	0.303141	0.293441
PB.10204.4|PCITRI_01645:9874-12147(+)|UnnamedSample_HQ_transcript/77783	IPR001245 Serine-threonine/tyrosine-protein kinase, catalytic domain	g4798	0.133181	0.601915
PB.10204.5|PCITRI_01645:10082-22125(+)|UnnamedSample_HQ_transcript/62831	IPR001245 Serine-threonine/tyrosine-protein kinase, catalytic domain	g4798	0.109845	0.496687
PB.10204.7|PCITRI_01645:20747-22126(+)|UnnamedSample_HQ_transcript/109606	NA	g4798	0.0552694	0.861007
PB.10206.1|PCITRI_01645:25352-29391(-)|UnnamedSample_HQ_transcript/25053	IPR020067 Frizzled domain,IPR000539 Frizzled/Smoothened, transmembrane domain	NA	-0.85595	0.0305787
PB.10206.2|PCITRI_01645:26220-29391(-)|UnnamedSample_HQ_transcript/49437	IPR020067 Frizzled domain,IPR000539 Frizzled/Smoothened, transmembrane domain	NA	-0.870843	0.0435373
PB.10208.13|PCITRI_01645:42959-51088(-)|UnnamedSample_HQ_transcript/73347	IPR029099 Ribose-phosphate pyrophosphokinase, N-terminal domain,IPR005946 Ribose-phosphate pyrophosphokinase	NA	-0.285581	0.159984
PB.10208.14|PCITRI_01645:43367-51091(-)|UnnamedSample_HQ_transcript/88297	IPR029099 Ribose-phosphate pyrophosphokinase, N-terminal domain,IPR005946 Ribose-phosphate pyrophosphokinase	g4802	-0.529792	0.0135851
PB.10208.15|PCITRI_01645:43367-51091(-)|UnnamedSample_HQ_transcript/93369	IPR029099 Ribose-phosphate pyrophosphokinase, N-terminal domain,IPR005946 Ribose-phosphate pyrophosphokinase	g4802	-0.580993	0.0201532
PB.10208.18|PCITRI_01645:43446-51051(-)|UnnamedSample_HQ_transcript/85962	IPR029099 Ribose-phosphate pyrophosphokinase, N-terminal domain,IPR005946 Ribose-phosphate pyrophosphokinase	g4802	0.548415	0.398796
PB.10208.19|PCITRI_01645:43446-51164(-)|UnnamedSample_HQ_transcript/87219	IPR029099 Ribose-phosphate pyrophosphokinase, N-terminal domain,IPR005946 Ribose-phosphate pyrophosphokinase	g4802	-0.289508	0.084786
PB.10208.20|PCITRI_01645:43446-51340(-)|UnnamedSample_HQ_transcript/95193	IPR005946 Ribose-phosphate pyrophosphokinase,IPR029099 Ribose-phosphate pyrophosphokinase, N-terminal domain	g4802	-0.693036	0.01621
PB.10208.4|PCITRI_01645:42734-51076(-)|UnnamedSample_HQ_transcript/58452	IPR029099 Ribose-phosphate pyrophosphokinase, N-terminal domain,IPR005946 Ribose-phosphate pyrophosphokinase	g4802	-0.122931	0.520547
PB.10208.5|PCITRI_01645:42734-51358(-)|UnnamedSample_HQ_transcript/60474	IPR005946 Ribose-phosphate pyrophosphokinase,IPR029099 Ribose-phosphate pyrophosphokinase, N-terminal domain	NA	-0.138711	0.479183
PB.10208.6|PCITRI_01645:42734-51082(-)|UnnamedSample_HQ_transcript/61904	IPR029099 Ribose-phosphate pyrophosphokinase, N-terminal domain,IPR005946 Ribose-phosphate pyrophosphokinase	NA	-0.216747	0.317308
PB.10208.7|PCITRI_01645:42734-51091(-)|UnnamedSample_HQ_transcript/62472	IPR029099 Ribose-phosphate pyrophosphokinase, N-terminal domain,IPR005946 Ribose-phosphate pyrophosphokinase	NA	-0.128586	0.51017
PB.10208.8|PCITRI_01645:42734-50988(-)|UnnamedSample_HQ_transcript/64458	IPR005946 Ribose-phosphate pyrophosphokinase,IPR029099 Ribose-phosphate pyrophosphokinase, N-terminal domain	NA	-0.0930518	0.637028
PB.10209.1|PCITRI_01645:55622-57134(+)|UnnamedSample_HQ_transcript/104065	IPR000608 Ubiquitin-conjugating enzyme E2	g4803	-0.0934339	0.614472
PB.10209.2|PCITRI_01645:55647-57549(+)|UnnamedSample_HQ_transcript/81195	IPR000608 Ubiquitin-conjugating enzyme E2	g4803	0.0691734	0.765104
PB.1021.1|PCITRI_00036:220301-221825(+)|UnnamedSample_HQ_transcript/82681	NA	scaff_00036	0.0457711	0.912145
PB.10210.1|PCITRI_01645:61790-63195(+)|UnnamedSample_HQ_transcript/103463	NA	scaff_01645	-0.342266	0.307335
PB.10211.1|PCITRI_01645:61167-64296(-)|UnnamedSample_HQ_transcript/34449	IPR001841 Zinc finger, RING-type	g4804	-0.428962	0.0690842
PB.10211.2|PCITRI_01645:61293-64287(-)|UnnamedSample_HQ_transcript/39328	IPR001841 Zinc finger, RING-type	g4804	0.243559	0.696657
PB.10212.2|PCITRI_01645:64901-66193(+)|UnnamedSample_HQ_transcript/109334	IPR015036 E3 ubiquitin-protein ligase NRDP1	scaff_01645	0.189067	0.746749
PB.10213.1|PCITRI_01645:67072-69277(+)|UnnamedSample_HQ_transcript/62796	IPR000210 BTB/POZ domain,IPR011705 BTB/Kelch-associated	NA	-0.557042	0.068828
PB.10213.2|PCITRI_01645:67138-70571(+)|UnnamedSample_HQ_transcript/21668	IPR000210 BTB/POZ domain,IPR011705 BTB/Kelch-associated	NA	-0.357254	0.206806
PB.10213.3|PCITRI_01645:67148-69394(+)|UnnamedSample_HQ_transcript/61089	IPR011705 BTB/Kelch-associated,IPR000210 BTB/POZ domain	NA	-0.42708	0.155085
PB.10214.1|PCITRI_01646:8810-12031(-)|UnnamedSample_HQ_transcript/39363	IPR000195 Rab-GTPase-TBC domain	g4810	-0.053043	0.719223
PB.10214.2|PCITRI_01646:9926-12025(-)|UnnamedSample_HQ_transcript/79072	IPR000195 Rab-GTPase-TBC domain	g4810	-0.00585964	0.971436
PB.10215.23|PCITRI_01646:13823-17682(+)|UnnamedSample_HQ_transcript/33555	IPR000717 Proteasome component (PCI) domain	g4811	0.453752	0.0454572
PB.10215.41|PCITRI_01646:15864-17992(+)|UnnamedSample_HQ_transcript/78083	NA	g4811	0.585668	0.00517444
PB.10215.5|PCITRI_01646:12292-17989(+)|UnnamedSample_HQ_transcript/10804	IPR000717 Proteasome component (PCI) domain	g4811	0.377916	0.0642571
PB.10216.1|PCITRI_01646:21879-26832(+)|UnnamedSample_HQ_transcript/13055	NA	NA	-6.11183	0.0155395
PB.10216.2|PCITRI_01646:21884-24065(+)|UnnamedSample_HQ_transcript/100649	NA	NA	-5.729	0.0163585
PB.10216.3|PCITRI_01646:21884-26552(+)|UnnamedSample_HQ_transcript/13467	NA	NA	-6.26233	0.0151842
PB.10216.4|PCITRI_01646:21884-24065(+)|UnnamedSample_HQ_transcript/94901	NA	NA	-5.7629	0.0164619
PB.10218.1|PCITRI_01646:35186-41356(-)|UnnamedSample_HQ_transcript/36252	IPR015883 Glycoside hydrolase family 20, catalytic domain	NA	-1.66857	0.00175068
PB.10218.2|PCITRI_01646:35210-36656(-)|UnnamedSample_HQ_transcript/85319	NA	g4814	-1.5172	0.00285891
PB.1022.2|PCITRI_00036:224474-226774(+)|UnnamedSample_HQ_transcript/70111	IPR004241 Autophagy protein Atg8 ubiquitin-like	g1800	-0.20994	0.151007
PB.10220.1|PCITRI_01646:51865-53301(+)|UnnamedSample_HQ_transcript/105768	IPR001353 Proteasome, subunit alpha/beta,IPR000426 Proteasome alpha-subunit, N-terminal domain	NA	0.312977	0.177326
PB.10220.2|PCITRI_01646:51865-53222(+)|UnnamedSample_HQ_transcript/105764	IPR001353 Proteasome, subunit alpha/beta	scaff_01646	0.408936	0.0510729
PB.10221.12|PCITRI_01647:51495-56192(-)|UnnamedSample_HQ_transcript/34310	NA	NA	-0.00176631	0.994893
PB.10221.13|PCITRI_01647:51495-56209(-)|UnnamedSample_HQ_transcript/37000	NA	NA	0.133607	0.55696
PB.10221.17|PCITRI_01647:51844-54839(-)|UnnamedSample_HQ_transcript/103671	NA	g4825	0.153644	0.556634
PB.10221.18|PCITRI_01647:52005-56209(-)|UnnamedSample_HQ_transcript/47725	NA	g4825	-0.110175	0.627452
PB.10221.2|PCITRI_01647:51147-56209(-)|UnnamedSample_HQ_transcript/50156	NA	NA	0.339545	0.162591
PB.10221.7|PCITRI_01647:51148-56209(-)|UnnamedSample_HQ_transcript/53280	NA	NA	0.261068	0.300613
PB.10221.8|PCITRI_01647:51148-55702(-)|UnnamedSample_HQ_transcript/93365	NA	NA	0.324304	0.276052
PB.10222.1|PCITRI_01647:58868-61211(+)|UnnamedSample_HQ_transcript/57821	IPR011671 tRNA (uracil-O(2)-)-methyltransferase	g4828	0.312003	0.171774
PB.10223.1|PCITRI_01648:50059-52779(+)|UnnamedSample_HQ_transcript/123793	NA	scaff_03972	0.695813	0.0783898
PB.10224.1|PCITRI_01649:3863-5302(+)|UnnamedSample_HQ_transcript/103866	NA	g4833	0.199791	0.108617
PB.10224.10|PCITRI_01649:3969-6903(+)|UnnamedSample_HQ_transcript/54495	IPR002048 EF-hand domain	NA	0.342997	0.0211781
PB.10224.19|PCITRI_01649:5404-6912(+)|UnnamedSample_HQ_transcript/108025	NA	NA	0.571676	0.0073765
PB.10224.2|PCITRI_01649:3890-6903(+)|UnnamedSample_HQ_transcript/68204	IPR002048 EF-hand domain	NA	0.160674	0.211091
PB.10224.22|PCITRI_01649:5572-6902(+)|UnnamedSample_HQ_transcript/117914	NA	NA	0.638775	0.0032509
PB.10224.23|PCITRI_01649:5572-6912(+)|UnnamedSample_HQ_transcript/120916	NA	NA	0.69668	0.0242914
PB.10224.4|PCITRI_01649:3895-6902(+)|UnnamedSample_HQ_transcript/59578	NA	NA	0.42446	0.019365
PB.10224.5|PCITRI_01649:3895-6427(+)|UnnamedSample_HQ_transcript/74175	IPR002048 EF-hand domain	g4833	0.191643	0.162328
PB.10224.6|PCITRI_01649:3898-6574(+)|UnnamedSample_HQ_transcript/67626	IPR002048 EF-hand domain	g4833	0.241435	0.0866731
PB.10224.7|PCITRI_01649:3901-6905(+)|UnnamedSample_HQ_transcript/46791	IPR002048 EF-hand domain	g4833	0.350468	0.0310117
PB.10224.8|PCITRI_01649:3901-6906(+)|UnnamedSample_HQ_transcript/48587	IPR002048 EF-hand domain	g4833	0.280422	0.0749766
PB.10224.9|PCITRI_01649:3919-6902(+)|UnnamedSample_HQ_transcript/56635	IPR002048 EF-hand domain	NA	0.311908	0.0157986
PB.10225.2|PCITRI_01649:12798-14141(+)|UnnamedSample_HQ_transcript/90500	IPR041442 PIH1D1/2/3, CS-like domain,IPR012981 PIH1, N-terminal	scaff_01649	0.0644553	0.772152
PB.10225.3|PCITRI_01649:12820-13587(+)|UnnamedSample_HQ_transcript/115841	IPR012981 PIH1, N-terminal	scaff_01649	0.1479	0.629673
PB.10226.1|PCITRI_01649:8920-13907(-)|UnnamedSample_HQ_transcript/36979	IPR004879 Domain of unknown function DUF255	NA	0.924394	0.000702544
PB.10226.11|PCITRI_01649:9031-12265(-)|UnnamedSample_HQ_transcript/40924	IPR004879 Domain of unknown function DUF255	NA	0.90859	0.000755441
PB.10226.14|PCITRI_01649:9040-11547(-)|UnnamedSample_HQ_transcript/66111	NA	NA	1.19604	0.000703547
PB.10226.15|PCITRI_01649:10665-13928(-)|UnnamedSample_HQ_transcript/94946	IPR004879 Domain of unknown function DUF255	NA	0.854669	0.00136458
PB.10226.16|PCITRI_01649:10924-12461(-)|UnnamedSample_HQ_transcript/99217	IPR004879 Domain of unknown function DUF255	g4834	0.621537	0.00428556
PB.10226.2|PCITRI_01649:9001-12425(-)|UnnamedSample_HQ_transcript/36568	IPR004879 Domain of unknown function DUF255	g4834	0.849936	0.00114047
PB.10226.4|PCITRI_01649:9001-12393(-)|UnnamedSample_HQ_transcript/40149	IPR004879 Domain of unknown function DUF255	NA	0.887693	0.000987963
PB.10226.6|PCITRI_01649:9013-12271(-)|UnnamedSample_HQ_transcript/37018	IPR004879 Domain of unknown function DUF255	g4834	0.90383	0.00102953
PB.10227.2|PCITRI_01649:27849-33724(+)|UnnamedSample_HQ_transcript/25571	NA	NA	-0.0233656	0.917567
PB.10229.1|PCITRI_01649:36473-46702(+)|UnnamedSample_HQ_transcript/2789	IPR039448 Right handed beta helix domain,IPR001810 F-box domain,IPR007742 Periplasmic copper-binding protein NosD, beta helix domain,IPR003126 Zinc finger, UBR-type	NA	-0.209902	0.478119
PB.10229.10|PCITRI_01649:36537-45687(+)|UnnamedSample_HQ_transcript/7180	IPR039448 Right handed beta helix domain,IPR001810 F-box domain	NA	-1.12787	0.000326642
PB.10229.11|PCITRI_01649:36537-39006(+)|UnnamedSample_HQ_transcript/73182	IPR001810 F-box domain,IPR039448 Right handed beta helix domain	NA	-1.89136	0.00169959
PB.10229.12|PCITRI_01649:36543-46819(+)|UnnamedSample_HQ_transcript/2693	IPR039448 Right handed beta helix domain,IPR001810 F-box domain,IPR007742 Periplasmic copper-binding protein NosD, beta helix domain,IPR003126 Zinc finger, UBR-type	NA	-1.18578	0.00116635
PB.10229.13|PCITRI_01649:36548-44941(+)|UnnamedSample_HQ_transcript/15138	IPR039448 Right handed beta helix domain,IPR001810 F-box domain,IPR007742 Periplasmic copper-binding protein NosD, beta helix domain,IPR003126 Zinc finger, UBR-type	NA	-1.19301	0.00020759
PB.10229.15|PCITRI_01649:36581-45836(+)|UnnamedSample_HQ_transcript/6574	IPR001810 F-box domain,IPR039448 Right handed beta helix domain,IPR003126 Zinc finger, UBR-type	NA	-1.23359	0.000371769
PB.10229.2|PCITRI_01649:36486-40353(+)|UnnamedSample_HQ_transcript/60813	IPR039448 Right handed beta helix domain,IPR007742 Periplasmic copper-binding protein NosD, beta helix domain,IPR001810 F-box domain	NA	-1.09002	0.00149588
PB.10229.4|PCITRI_01649:36510-44770(+)|UnnamedSample_HQ_transcript/17051	IPR039448 Right handed beta helix domain,IPR003126 Zinc finger, UBR-type,IPR001810 F-box domain	NA	-1.38456	0.000309301
PB.10229.5|PCITRI_01649:36510-44627(+)|UnnamedSample_HQ_transcript/19203	IPR039448 Right handed beta helix domain,IPR001810 F-box domain,IPR007742 Periplasmic copper-binding protein NosD, beta helix domain,IPR003126 Zinc finger, UBR-type	NA	-0.537563	0.0506046
PB.10229.7|PCITRI_01649:36517-44440(+)|UnnamedSample_HQ_transcript/21416	IPR007742 Periplasmic copper-binding protein NosD, beta helix domain,IPR001810 F-box domain,IPR039448 Right handed beta helix domain,IPR003126 Zinc finger, UBR-type	NA	-1.21808	0.000274793
PB.10229.8|PCITRI_01649:36523-47279(+)|UnnamedSample_HQ_transcript/1676	IPR039448 Right handed beta helix domain,IPR001810 F-box domain,IPR007742 Periplasmic copper-binding protein NosD, beta helix domain,IPR003126 Zinc finger, UBR-type	NA	-1.18277	0.00211641
PB.1023.1|PCITRI_00036:228899-246067(-)|UnnamedSample_HQ_transcript/69830	IPR042855 v-SNARE, coiled-coil homology domain	NA	0.31773	0.672064
PB.10230.1|PCITRI_01649:44869-45760(-)|UnnamedSample_HQ_transcript/110241	NA	scaff_01649	1.07945	0.155565
PB.10232.1|PCITRI_01650:11484-13874(+)|UnnamedSample_HQ_transcript/66412	IPR001330 PFTB repeat	g4847	0.182749	0.429031
PB.10233.2|PCITRI_01650:13795-17186(-)|UnnamedSample_HQ_transcript/40498	IPR045840 Ariadne domain,IPR002867 IBR domain	g4848	-0.206169	0.133433
PB.10234.1|PCITRI_01650:18775-22864(+)|UnnamedSample_HQ_transcript/44058	IPR001194 cDENN domain,IPR005113 uDENN domain	NA	-0.397974	0.0782802
PB.10234.10|PCITRI_01650:19479-31321(+)|UnnamedSample_HQ_transcript/1166	IPR005112 dDENN domain	NA	-0.326072	0.0394231
PB.10234.11|PCITRI_01650:19542-31800(+)|UnnamedSample_HQ_transcript/795	IPR001194 cDENN domain,IPR005112 dDENN domain,IPR005113 uDENN domain	NA	-0.357225	0.0261409
PB.10234.12|PCITRI_01650:19962-31551(+)|UnnamedSample_HQ_transcript/1245	IPR001194 cDENN domain,IPR005112 dDENN domain,IPR005113 uDENN domain	g4849	-0.379516	0.030709
PB.10234.14|PCITRI_01650:21003-25365(+)|UnnamedSample_HQ_transcript/60652	IPR005112 dDENN domain,IPR005113 uDENN domain,IPR001194 cDENN domain	g4849	-0.628293	0.00276201
PB.10234.15|PCITRI_01650:22507-31800(+)|UnnamedSample_HQ_transcript/2039	IPR005112 dDENN domain,IPR001194 cDENN domain	NA	-0.342954	0.054477
PB.10234.2|PCITRI_01650:18777-31555(+)|UnnamedSample_HQ_transcript/923	IPR005112 dDENN domain,IPR005113 uDENN domain,IPR001194 cDENN domain	NA	-0.355994	0.029489
PB.10234.22|PCITRI_01650:25521-31551(+)|UnnamedSample_HQ_transcript/14019	NA	g4849	-0.229386	0.241715
PB.10234.3|PCITRI_01650:18781-31798(+)|UnnamedSample_HQ_transcript/702	IPR001194 cDENN domain,IPR005112 dDENN domain,IPR005113 uDENN domain	NA	-0.371909	0.0297653
PB.10234.4|PCITRI_01650:18783-31555(+)|UnnamedSample_HQ_transcript/802	IPR001194 cDENN domain,IPR005112 dDENN domain,IPR005113 uDENN domain	NA	-0.373966	0.0229032
PB.10234.5|PCITRI_01650:18798-31722(+)|UnnamedSample_HQ_transcript/690	IPR005112 dDENN domain,IPR005113 uDENN domain,IPR001194 cDENN domain	NA	-0.344863	0.0221581
PB.10234.6|PCITRI_01650:19067-31549(+)|UnnamedSample_HQ_transcript/893	IPR001194 cDENN domain,IPR005112 dDENN domain,IPR005113 uDENN domain	NA	-0.370924	0.0259635
PB.10234.9|PCITRI_01650:19462-31552(+)|UnnamedSample_HQ_transcript/934	IPR001194 cDENN domain,IPR005112 dDENN domain,IPR005113 uDENN domain	NA	-0.379546	0.0316806
PB.10235.1|PCITRI_01650:31740-33840(-)|UnnamedSample_HQ_transcript/50972	IPR001806 Small GTPase	g4850	-0.0519966	0.678248
PB.10235.3|PCITRI_01650:31747-33828(-)|UnnamedSample_HQ_transcript/60867	IPR001806 Small GTPase	g4850	0.131809	0.320274
PB.10235.4|PCITRI_01650:31959-33831(-)|UnnamedSample_HQ_transcript/65045	IPR001806 Small GTPase	g4850	-0.049108	0.687589
PB.10235.5|PCITRI_01650:32081-33831(-)|UnnamedSample_HQ_transcript/70141	IPR001806 Small GTPase	g4850	-0.0469473	0.693561
PB.10235.7|PCITRI_01650:32717-33840(-)|UnnamedSample_HQ_transcript/100696	IPR001806 Small GTPase	g4850	0.103203	0.497095
PB.10237.1|PCITRI_01650:37047-40434(+)|UnnamedSample_HQ_transcript/36802	IPR000436 Sushi/SCR/CCP domain	g4852	0.262179	0.0392635
PB.10237.3|PCITRI_01650:37067-40049(+)|UnnamedSample_HQ_transcript/49114	IPR000436 Sushi/SCR/CCP domain	g4852	0.316487	0.0229796
PB.10238.1|PCITRI_01650:41942-44506(+)|UnnamedSample_HQ_transcript/65075	NA	NA	-0.0372636	0.877666
PB.10238.2|PCITRI_01650:41970-42776(+)|UnnamedSample_HQ_transcript/123127	NA	g4853	0.031242	0.89292
PB.10238.5|PCITRI_01650:42004-44664(+)|UnnamedSample_HQ_transcript/60469	NA	g4853	-0.0661204	0.774734
PB.10238.7|PCITRI_01650:42008-46169(+)|UnnamedSample_HQ_transcript/25196	NA	NA	0.0209731	0.929507
PB.10238.9|PCITRI_01650:42035-46169(+)|UnnamedSample_HQ_transcript/29449	NA	NA	0.0189942	0.93356
PB.1024.1|PCITRI_00036:247365-251137(+)|UnnamedSample_HQ_transcript/113952	IPR042855 v-SNARE, coiled-coil homology domain	NA	0.178685	0.190294
PB.1024.2|PCITRI_00036:249339-251189(+)|UnnamedSample_HQ_transcript/103054	IPR042855 v-SNARE, coiled-coil homology domain	NA	0.106391	0.457373
PB.1024.3|PCITRI_00036:249460-250395(+)|UnnamedSample_HQ_transcript/121736	IPR042855 v-SNARE, coiled-coil homology domain	g1802	-0.187437	0.251493
PB.10240.1|PCITRI_01650:47529-49586(+)|UnnamedSample_HQ_transcript/105176	IPR001377 Ribosomal protein S6e	NA	1.20071	0.0437589
PB.10240.3|PCITRI_01650:47529-49511(+)|UnnamedSample_HQ_transcript/71632	IPR001377 Ribosomal protein S6e	scaff_01650	0.664783	0.0327291
PB.10240.6|PCITRI_01650:47930-49512(+)|UnnamedSample_HQ_transcript/122719	IPR001377 Ribosomal protein S6e	g4855	0.8282	0.0236355
PB.10241.1|PCITRI_01651:24744-25558(-)|UnnamedSample_HQ_transcript/120355	NA	g4857	0.344475	0.102128
PB.10241.2|PCITRI_01651:24744-25558(-)|UnnamedSample_HQ_transcript/120947	NA	g4857	0.121459	0.51852
PB.10241.3|PCITRI_01651:24744-25520(-)|UnnamedSample_HQ_transcript/123280	NA	g4857	0.363595	0.0822229
PB.10243.2|PCITRI_01652:56851-58560(+)|UnnamedSample_HQ_transcript/70069	NA	scaff_01652	NA	NA
PB.10244.1|PCITRI_01652:72642-73372(-)|UnnamedSample_HQ_transcript/117221	NA	scaff_01652	-1.25049	0.0131364
PB.10245.1|PCITRI_01653:41899-43207(+)|UnnamedSample_HQ_transcript/106618	IPR000182 GNAT domain	g4870	0.183463	0.405186
PB.10246.2|PCITRI_01653:43571-46543(-)|UnnamedSample_HQ_transcript/55520	IPR000225 Armadillo	g4871	0.158569	0.246604
PB.10246.3|PCITRI_01653:44019-46630(-)|UnnamedSample_HQ_transcript/68542	IPR000225 Armadillo	g4871	0.111623	0.54218
PB.10247.1|PCITRI_01653:56327-58442(+)|UnnamedSample_HQ_transcript/52921	NA	scaff_01653	NA	NA
PB.10248.1|PCITRI_01655:21862-24483(-)|UnnamedSample_HQ_transcript/119623	NA	g4891	-0.394508	0.748828
PB.10249.10|PCITRI_01656:34906-38781(-)|UnnamedSample_HQ_transcript/29734	IPR013520 Exonuclease, RNase T/DNA polymerase III	NA	-0.252902	0.123439
PB.10249.11|PCITRI_01656:35260-38781(-)|UnnamedSample_HQ_transcript/45558	IPR013520 Exonuclease, RNase T/DNA polymerase III	NA	-0.356672	0.0490479
PB.10249.12|PCITRI_01656:35364-38817(-)|UnnamedSample_HQ_transcript/48260	IPR013520 Exonuclease, RNase T/DNA polymerase III	NA	-0.112274	0.591096
PB.10249.13|PCITRI_01656:36177-38781(-)|UnnamedSample_HQ_transcript/61617	IPR013520 Exonuclease, RNase T/DNA polymerase III	NA	-0.655469	0.00867175
PB.10249.14|PCITRI_01656:36177-38781(-)|UnnamedSample_HQ_transcript/65945	IPR013520 Exonuclease, RNase T/DNA polymerase III	NA	-0.65827	0.00891805
PB.10249.15|PCITRI_01656:36177-38817(-)|UnnamedSample_HQ_transcript/67796	IPR013520 Exonuclease, RNase T/DNA polymerase III	NA	-0.716618	0.00997451
PB.10249.2|PCITRI_01656:34647-38781(-)|UnnamedSample_HQ_transcript/25665	IPR013520 Exonuclease, RNase T/DNA polymerase III	NA	-0.239735	0.0832672
PB.10249.4|PCITRI_01656:34648-38781(-)|UnnamedSample_HQ_transcript/23072	IPR013520 Exonuclease, RNase T/DNA polymerase III	NA	-0.230225	0.146518
PB.10249.7|PCITRI_01656:34855-38781(-)|UnnamedSample_HQ_transcript/29285	IPR013520 Exonuclease, RNase T/DNA polymerase III	NA	-0.236986	0.157481
PB.10249.9|PCITRI_01656:34856-38781(-)|UnnamedSample_HQ_transcript/28945	IPR013520 Exonuclease, RNase T/DNA polymerase III	NA	-0.0857846	0.672929
PB.10250.1|PCITRI_01656:40772-42369(-)|UnnamedSample_HQ_transcript/77334	IPR013246 SAGA complex, Sgf11 subunit,IPR013243 SCA7 domain	g4901	-0.156118	0.513187
PB.10251.1|PCITRI_01656:42538-73407(+)|UnnamedSample_HQ_transcript/56278	IPR005178 Organic solute transporter subunit alpha/Transmembrane protein 184	NA	-0.22955	0.0782326
PB.10251.2|PCITRI_01656:42541-46204(+)|UnnamedSample_HQ_transcript/16478	NA	NA	-0.379986	0.0353857
PB.10251.3|PCITRI_01656:42541-74100(+)|UnnamedSample_HQ_transcript/30770	IPR005178 Organic solute transporter subunit alpha/Transmembrane protein 184	NA	-0.173731	0.205269
PB.10251.4|PCITRI_01656:42541-72795(+)|UnnamedSample_HQ_transcript/66892	IPR005178 Organic solute transporter subunit alpha/Transmembrane protein 184	NA	-0.263564	0.061279
PB.10251.6|PCITRI_01656:42555-68613(+)|UnnamedSample_HQ_transcript/3891	IPR005178 Organic solute transporter subunit alpha/Transmembrane protein 184	NA	-0.395528	0.0290608
PB.10251.7|PCITRI_01656:42562-74100(+)|UnnamedSample_HQ_transcript/37044	IPR005178 Organic solute transporter subunit alpha/Transmembrane protein 184	NA	-0.179489	0.162686
PB.10252.1|PCITRI_01657:2924-12521(+)|UnnamedSample_HQ_transcript/13765	IPR002172 Low-density lipoprotein (LDL) receptor class A repeat,IPR001254 Serine proteases, trypsin domain	g4905	0.237835	0.476678
PB.10252.2|PCITRI_01657:2924-12541(+)|UnnamedSample_HQ_transcript/14242	IPR001254 Serine proteases, trypsin domain,IPR002172 Low-density lipoprotein (LDL) receptor class A repeat	NA	0.338943	0.313129
PB.10253.1|PCITRI_01657:13195-22138(+)|UnnamedSample_HQ_transcript/29715	IPR018631 AAA-ATPase-like domain	NA	0.488085	0.202073
PB.10254.1|PCITRI_01657:22524-28420(+)|UnnamedSample_HQ_transcript/75880	IPR018631 AAA-ATPase-like domain	NA	1.83469	0.0060736
PB.10255.1|PCITRI_01657:31376-42781(+)|UnnamedSample_HQ_transcript/16024	IPR001254 Serine proteases, trypsin domain,IPR002172 Low-density lipoprotein (LDL) receptor class A repeat	g4908	-0.0757794	0.851837
PB.10256.1|PCITRI_01658:3605-10374(+)|UnnamedSample_HQ_transcript/14206	NA	scaff_01658	NA	NA
PB.1026.10|PCITRI_00036:252782-254196(-)|UnnamedSample_HQ_transcript/102116	NA	g1803	0.572432	0.0696876
PB.1026.13|PCITRI_00036:253271-254257(-)|UnnamedSample_HQ_transcript/119924	NA	g1803	0.603625	0.0435354
PB.1026.3|PCITRI_00036:251958-254208(-)|UnnamedSample_HQ_transcript/74910	IPR002671 Ribosomal protein L22e	g1803	0.562156	0.0513372
PB.1026.4|PCITRI_00036:251965-254196(-)|UnnamedSample_HQ_transcript/87585	IPR002671 Ribosomal protein L22e	NA	0.729083	0.0269551
PB.10260.1|PCITRI_01658:78645-82080(-)|UnnamedSample_HQ_transcript/41234	NA	NA	0.496505	0.00978183
PB.10260.2|PCITRI_01658:78645-82056(-)|UnnamedSample_HQ_transcript/45160	NA	NA	0.48634	0.0073596
PB.10260.3|PCITRI_01658:78645-82062(-)|UnnamedSample_HQ_transcript/42360	NA	NA	0.433602	0.0151704
PB.10260.5|PCITRI_01658:78646-82060(-)|UnnamedSample_HQ_transcript/42133	NA	NA	0.517038	0.00545173
PB.10261.1|PCITRI_01659:20623-45019(+)|UnnamedSample_HQ_transcript/76963	IPR001304 C-type lectin-like	g4917	2.47414	0.0459955
PB.10261.2|PCITRI_01659:20693-44669(+)|UnnamedSample_HQ_transcript/98574	IPR001304 C-type lectin-like	g4917	2.37316	0.0467709
PB.10263.1|PCITRI_01659:45649-74318(+)|UnnamedSample_HQ_transcript/28445	IPR001375 Peptidase S9, prolyl oligopeptidase, catalytic domain,IPR002469 Dipeptidylpeptidase IV, N-terminal domain	NA	1.09001	0.031131
PB.10263.2|PCITRI_01659:45802-74319(+)|UnnamedSample_HQ_transcript/33553	IPR001375 Peptidase S9, prolyl oligopeptidase, catalytic domain,IPR002469 Dipeptidylpeptidase IV, N-terminal domain	NA	1.16275	0.0157648
PB.10264.4|PCITRI_01659:74421-76542(-)|UnnamedSample_HQ_transcript/65187	IPR003689 Zinc/iron permease	g4920	-0.0322679	0.873372
PB.10264.5|PCITRI_01659:74421-76541(-)|UnnamedSample_HQ_transcript/72978	IPR003689 Zinc/iron permease	NA	-0.0467508	0.818574
PB.10264.6|PCITRI_01659:74853-76566(-)|UnnamedSample_HQ_transcript/87546	IPR003689 Zinc/iron permease	g4920	-0.0466728	0.817572
PB.10265.1|PCITRI_01660:22351-28220(-)|UnnamedSample_HQ_transcript/76985	NA	g4926	2.17947	0.00924097
PB.10266.1|PCITRI_01660:40803-41553(-)|UnnamedSample_HQ_transcript/119253	NA	scaff_01660	NA	NA
PB.10267.11|PCITRI_01661:17824-22909(-)|UnnamedSample_HQ_transcript/66830	NA	g4927	-0.0593132	0.646425
PB.10267.15|PCITRI_01661:21279-22928(-)|UnnamedSample_HQ_transcript/95344	NA	g4927	-0.19862	0.190865
PB.10267.3|PCITRI_01661:15358-22928(-)|UnnamedSample_HQ_transcript/20518	IPR000719 Protein kinase domain	NA	0.292732	0.0853724
PB.10267.5|PCITRI_01661:15362-22909(-)|UnnamedSample_HQ_transcript/24225	IPR000719 Protein kinase domain	g4927	0.0835205	0.467787
PB.10267.8|PCITRI_01661:15363-22928(-)|UnnamedSample_HQ_transcript/17556	IPR000719 Protein kinase domain	NA	0.119799	0.319224
PB.10268.1|PCITRI_01661:47531-52720(-)|UnnamedSample_HQ_transcript/85817	IPR033640 Fatty acyl-CoA reductase, C-terminal,IPR013120 Fatty acyl-coenzyme A reductase, NAD-binding domain	g4931	-1.59315	0.0012816
PB.10269.1|PCITRI_01662:21077-23068(-)|UnnamedSample_HQ_transcript/59140	NA	scaff_01662	NA	NA
PB.1027.1|PCITRI_00036:259754-261727(+)|UnnamedSample_HQ_transcript/59365	IPR013194 Histone deacetylase interacting domain,IPR003822 Paired amphipathic helix	scaff_00036	-0.794988	0.000991628
PB.10270.1|PCITRI_01662:40182-44053(+)|UnnamedSample_HQ_transcript/11867	NA	scaff_01662	NA	NA
PB.10271.1|PCITRI_01665:4711-6074(+)|UnnamedSample_HQ_transcript/103577	IPR016073 SKP1 component, POZ domain	NA	-0.299291	0.199942
PB.10271.2|PCITRI_01665:4783-6078(+)|UnnamedSample_HQ_transcript/106600	IPR016073 SKP1 component, POZ domain	NA	-0.124266	0.684207
PB.10271.3|PCITRI_01665:5037-6078(+)|UnnamedSample_HQ_transcript/110856	IPR016073 SKP1 component, POZ domain	g4946	-0.461587	0.183447
PB.10272.1|PCITRI_01665:8735-14846(+)|UnnamedSample_HQ_transcript/22883	IPR002165 Plexin repeat,IPR002049 Laminin-type EGF domain,IPR000859 CUB domain,IPR006652 Kelch repeat type 1,IPR013111 EGF-like domain, extracellular	g4948	-0.4217	0.0189816
PB.10272.2|PCITRI_01665:8738-17095(+)|UnnamedSample_HQ_transcript/4412	IPR013111 EGF-like domain, extracellular,IPR002049 Laminin-type EGF domain,IPR006652 Kelch repeat type 1,IPR002165 Plexin repeat	NA	-0.388939	0.00351846
PB.10272.3|PCITRI_01665:8776-14959(+)|UnnamedSample_HQ_transcript/21429	IPR002165 Plexin repeat,IPR002049 Laminin-type EGF domain,IPR006652 Kelch repeat type 1,IPR013111 EGF-like domain, extracellular	g4948	-0.402597	0.0156588
PB.10272.4|PCITRI_01665:8829-16662(+)|UnnamedSample_HQ_transcript/7597	IPR013111 EGF-like domain, extracellular,IPR002049 Laminin-type EGF domain,IPR006652 Kelch repeat type 1,IPR002165 Plexin repeat	NA	-0.390616	0.00497625
PB.10272.6|PCITRI_01665:10776-17094(+)|UnnamedSample_HQ_transcript/9133	IPR002165 Plexin repeat,IPR002049 Laminin-type EGF domain	NA	-0.222407	0.123188
PB.10273.1|PCITRI_01665:17612-19191(+)|UnnamedSample_HQ_transcript/92370	IPR019383 Golgin subfamily A member 7/ERF4	NA	-0.0805603	0.566023
PB.10274.3|PCITRI_01665:19165-21932(-)|UnnamedSample_HQ_transcript/79304	IPR001680 WD40 repeat,IPR032028 Cleavage stimulation factor subunit 1, dimerisation domain	NA	0.418673	0.253563
PB.10275.1|PCITRI_01665:22110-25003(+)|UnnamedSample_HQ_transcript/54270	IPR004100 ATPase, F1/V1/A1 complex, alpha/beta subunit, N-terminal domain,IPR000194 ATPase, F1/V1/A1 complex, alpha/beta subunit, nucleotide-binding domain	NA	0.570538	0.0449689
PB.10275.15|PCITRI_01665:22942-25003(+)|UnnamedSample_HQ_transcript/75026	IPR000194 ATPase, F1/V1/A1 complex, alpha/beta subunit, nucleotide-binding domain	g4951	0.655552	0.0210943
PB.10275.4|PCITRI_01665:22116-25002(+)|UnnamedSample_HQ_transcript/51256	IPR004100 ATPase, F1/V1/A1 complex, alpha/beta subunit, N-terminal domain,IPR000194 ATPase, F1/V1/A1 complex, alpha/beta subunit, nucleotide-binding domain	g4951	0.57338	0.0421116
PB.10275.6|PCITRI_01665:22116-25002(+)|UnnamedSample_HQ_transcript/87846	IPR000194 ATPase, F1/V1/A1 complex, alpha/beta subunit, nucleotide-binding domain,IPR004100 ATPase, F1/V1/A1 complex, alpha/beta subunit, N-terminal domain	NA	0.685318	0.0173087
PB.10275.7|PCITRI_01665:22119-24160(+)|UnnamedSample_HQ_transcript/88517	IPR000194 ATPase, F1/V1/A1 complex, alpha/beta subunit, nucleotide-binding domain,IPR004100 ATPase, F1/V1/A1 complex, alpha/beta subunit, N-terminal domain	g4951	0.543118	0.0531068
PB.10275.8|PCITRI_01665:22134-25003(+)|UnnamedSample_HQ_transcript/48750	IPR000194 ATPase, F1/V1/A1 complex, alpha/beta subunit, nucleotide-binding domain,IPR004100 ATPase, F1/V1/A1 complex, alpha/beta subunit, N-terminal domain	NA	0.578995	0.041568
PB.10275.9|PCITRI_01665:22194-25003(+)|UnnamedSample_HQ_transcript/53377	IPR000194 ATPase, F1/V1/A1 complex, alpha/beta subunit, nucleotide-binding domain,IPR004100 ATPase, F1/V1/A1 complex, alpha/beta subunit, N-terminal domain	scaff_01665	0.603255	0.0305478
PB.10276.1|PCITRI_01665:28029-53818(+)|UnnamedSample_HQ_transcript/30096	IPR001734 Sodium/solute symporter	NA	0.0435453	0.944264
PB.10276.14|PCITRI_01665:51552-53818(+)|UnnamedSample_HQ_transcript/86763	NA	g4952	-0.49869	0.730199
PB.10276.15|PCITRI_01665:52288-53821(+)|UnnamedSample_HQ_transcript/99913	NA	g4952	-0.341614	0.794211
PB.10276.2|PCITRI_01665:28234-54614(+)|UnnamedSample_HQ_transcript/25832	IPR001734 Sodium/solute symporter	NA	0.0841468	0.894868
PB.10276.4|PCITRI_01665:28246-53589(+)|UnnamedSample_HQ_transcript/40481	IPR001734 Sodium/solute symporter	NA	0.0922882	0.871839
PB.10276.5|PCITRI_01665:28250-52733(+)|UnnamedSample_HQ_transcript/60428	IPR001734 Sodium/solute symporter	NA	0.371607	0.394808
PB.10276.6|PCITRI_01665:28443-54595(+)|UnnamedSample_HQ_transcript/27697	IPR001734 Sodium/solute symporter	NA	-0.0885736	0.902664
PB.10276.7|PCITRI_01665:36711-54615(+)|UnnamedSample_HQ_transcript/28301	IPR001734 Sodium/solute symporter	NA	-0.554259	0.658317
PB.10277.1|PCITRI_01665:48113-48935(-)|UnnamedSample_HQ_transcript/113729	NA	scaff_01665	-1.83876	0.166573
PB.10278.2|PCITRI_01665:54865-55894(-)|UnnamedSample_HQ_transcript/104983	IPR001878 Zinc finger, CCHC-type	g4953	-0.0608152	0.808005
PB.10278.3|PCITRI_01665:54989-55916(-)|UnnamedSample_HQ_transcript/109173	IPR001878 Zinc finger, CCHC-type	g4953	-0.104766	0.637211
PB.10278.4|PCITRI_01665:55114-55908(-)|UnnamedSample_HQ_transcript/114855	IPR001878 Zinc finger, CCHC-type	g4953	-0.0985361	0.668801
PB.10279.1|PCITRI_01665:56349-59730(+)|UnnamedSample_HQ_transcript/51373	IPR018499 Tetraspanin/Peripherin	NA	-0.59901	0.0182527
PB.10279.11|PCITRI_01665:57950-59730(+)|UnnamedSample_HQ_transcript/84977	IPR018499 Tetraspanin/Peripherin	NA	-0.383418	0.118966
PB.10279.2|PCITRI_01665:56352-59730(+)|UnnamedSample_HQ_transcript/48932	IPR018499 Tetraspanin/Peripherin	NA	-0.60391	0.0146697
PB.10279.3|PCITRI_01665:56676-59006(+)|UnnamedSample_HQ_transcript/95404	IPR018499 Tetraspanin/Peripherin	NA	-0.533434	0.103949
PB.10279.4|PCITRI_01665:56701-59730(+)|UnnamedSample_HQ_transcript/57059	IPR018499 Tetraspanin/Peripherin	g4954	-0.646255	0.0136229
PB.10279.5|PCITRI_01665:56706-59814(+)|UnnamedSample_HQ_transcript/56703	IPR018499 Tetraspanin/Peripherin	NA	-0.64339	0.0141186
PB.10279.6|PCITRI_01665:56709-59383(+)|UnnamedSample_HQ_transcript/76894	IPR018499 Tetraspanin/Peripherin	NA	-0.659429	0.0133046
PB.10279.7|PCITRI_01665:56715-59730(+)|UnnamedSample_HQ_transcript/39846	IPR018499 Tetraspanin/Peripherin	NA	-0.615542	0.0148663
PB.10279.8|PCITRI_01665:56740-59688(+)|UnnamedSample_HQ_transcript/63945	IPR018499 Tetraspanin/Peripherin	NA	-0.630574	0.015322
PB.1028.10|PCITRI_00036:259388-262736(-)|UnnamedSample_HQ_transcript/18636	IPR031693 Sin3, C-terminal,IPR013194 Histone deacetylase interacting domain,IPR003822 Paired amphipathic helix	g1804	-0.818916	0.000371784
PB.1028.13|PCITRI_00036:260908-262766(-)|UnnamedSample_HQ_transcript/65729	IPR003822 Paired amphipathic helix	g1804	-1.6266	0.0100798
PB.1028.14|PCITRI_00036:261046-262736(-)|UnnamedSample_HQ_transcript/73574	IPR003822 Paired amphipathic helix	g1804	-2.07275	0.00741972
PB.1028.2|PCITRI_00036:255586-259921(-)|UnnamedSample_HQ_transcript/37633	IPR031693 Sin3, C-terminal	NA	-0.613308	0.00753492
PB.1028.3|PCITRI_00036:255880-262766(-)|UnnamedSample_HQ_transcript/3777	IPR003822 Paired amphipathic helix,IPR031693 Sin3, C-terminal,IPR013194 Histone deacetylase interacting domain	NA	-0.738728	0.00052525
PB.1028.5|PCITRI_00036:256145-262747(-)|UnnamedSample_HQ_transcript/4846	IPR003822 Paired amphipathic helix,IPR031693 Sin3, C-terminal,IPR013194 Histone deacetylase interacting domain	NA	-0.681595	0.000821564
PB.1028.6|PCITRI_00036:256329-262775(-)|UnnamedSample_HQ_transcript/6090	IPR031693 Sin3, C-terminal,IPR013194 Histone deacetylase interacting domain,IPR003822 Paired amphipathic helix	NA	-0.703073	0.00237442
PB.1028.7|PCITRI_00036:256463-262837(-)|UnnamedSample_HQ_transcript/6076	IPR003822 Paired amphipathic helix,IPR013194 Histone deacetylase interacting domain,IPR031693 Sin3, C-terminal	NA	-0.751952	0.000563561
PB.1028.8|PCITRI_00036:256761-262733(-)|UnnamedSample_HQ_transcript/8661	IPR031693 Sin3, C-terminal,IPR003822 Paired amphipathic helix,IPR013194 Histone deacetylase interacting domain	NA	-0.721674	0.00164466
PB.1028.9|PCITRI_00036:258057-262753(-)|UnnamedSample_HQ_transcript/5467	IPR003822 Paired amphipathic helix,IPR031693 Sin3, C-terminal,IPR013194 Histone deacetylase interacting domain	g1804	-0.781792	0.000369979
PB.10280.2|PCITRI_01665:60143-62841(-)|UnnamedSample_HQ_transcript/40447	IPR000322 Glycoside hydrolase family 31	g4955	0.501869	0.00901299
PB.10280.3|PCITRI_01665:60150-62883(-)|UnnamedSample_HQ_transcript/38526	IPR000322 Glycoside hydrolase family 31	NA	0.476322	0.012505
PB.10281.1|PCITRI_01665:66244-69334(-)|UnnamedSample_HQ_transcript/43851	IPR000322 Glycoside hydrolase family 31	g4956	3.64861	0.000939844
PB.10281.6|PCITRI_01665:67467-69334(-)|UnnamedSample_HQ_transcript/89189	IPR000322 Glycoside hydrolase family 31	g4956	3.53047	0.00127891
PB.10283.1|PCITRI_01666:10287-11755(-)|UnnamedSample_HQ_transcript/96860	NA	g4959	0.150671	0.832086
PB.10284.1|PCITRI_01666:14359-19960(-)|UnnamedSample_HQ_transcript/109257	NA	NA	0.303083	0.576151
PB.10285.1|PCITRI_01666:21710-23906(-)|UnnamedSample_HQ_transcript/107604	NA	NA	0.503666	0.492921
PB.10286.1|PCITRI_01666:26612-27858(-)|UnnamedSample_HQ_transcript/109969	NA	NA	0.502965	0.376931
PB.10286.2|PCITRI_01666:26615-27923(-)|UnnamedSample_HQ_transcript/104008	NA	g4962	0.374434	0.479361
PB.10287.4|PCITRI_01667:54199-66699(-)|UnnamedSample_HQ_transcript/7583	IPR013105 Tetratricopeptide repeat 2,IPR019734 Tetratricopeptide repeat	g4969	-0.119364	0.402251
PB.10288.12|PCITRI_01667:69289-73414(-)|UnnamedSample_HQ_transcript/26384	IPR006569 CID domain,IPR032337 Cell-cycle alteration and expression-elevated protein in tumour	NA	-0.317211	0.0945111
PB.10288.14|PCITRI_01667:71727-73437(-)|UnnamedSample_HQ_transcript/95574	IPR006569 CID domain	g4970	-0.346971	0.135378
PB.10288.2|PCITRI_01667:67394-73390(-)|UnnamedSample_HQ_transcript/4210	IPR032337 Cell-cycle alteration and expression-elevated protein in tumour,IPR006569 CID domain	NA	-0.149135	0.439189
PB.10288.3|PCITRI_01667:67394-73418(-)|UnnamedSample_HQ_transcript/4234	IPR006569 CID domain,IPR032337 Cell-cycle alteration and expression-elevated protein in tumour	NA	-0.282649	0.0535062
PB.10288.5|PCITRI_01667:67432-71178(-)|UnnamedSample_HQ_transcript/19227	NA	g4970	-0.191879	0.224648
PB.10288.8|PCITRI_01667:67439-73358(-)|UnnamedSample_HQ_transcript/5044	IPR006569 CID domain,IPR032337 Cell-cycle alteration and expression-elevated protein in tumour	NA	-0.249542	0.116009
PB.10289.1|PCITRI_01669:2727-5087(+)|UnnamedSample_HQ_transcript/43976	NA	scaff_01669	NA	NA
PB.1029.1|PCITRI_00036:265934-267391(+)|UnnamedSample_HQ_transcript/88484	IPR019447 DNA/RNA-binding protein Kin17, WH-like domain	g1805	-0.0768031	0.573764
PB.1029.2|PCITRI_00036:265958-266899(+)|UnnamedSample_HQ_transcript/112053	IPR019447 DNA/RNA-binding protein Kin17, WH-like domain	g1805	-0.0936268	0.621299
PB.10290.1|PCITRI_01669:4737-6246(-)|UnnamedSample_HQ_transcript/83358	NA	scaff_01669	NA	NA
PB.10291.1|PCITRI_01669:26219-27729(+)|UnnamedSample_HQ_transcript/82876	NA	scaff_01669	NA	NA
PB.10292.1|PCITRI_01670:26118-31176(-)|UnnamedSample_HQ_transcript/19493	NA	NA	0.701868	0.443824
PB.10293.1|PCITRI_01670:31546-48314(+)|UnnamedSample_HQ_transcript/110884	IPR005822 Ribosomal protein L13	NA	0.965712	0.00539864
PB.10294.11|PCITRI_01670:40910-42593(-)|UnnamedSample_HQ_transcript/90462	IPR020838 DBINO domain	g4980	-0.409236	0.0323855
PB.10294.13|PCITRI_01670:41966-42568(-)|UnnamedSample_HQ_transcript/122785	NA	g4980	-0.320051	0.314848
PB.10294.3|PCITRI_01670:32665-42577(-)|UnnamedSample_HQ_transcript/2494	IPR001650 Helicase, C-terminal,IPR020838 DBINO domain,IPR000330 SNF2, N-terminal	NA	-0.220285	0.0495003
PB.10294.8|PCITRI_01670:33376-42579(-)|UnnamedSample_HQ_transcript/4879	IPR001650 Helicase, C-terminal,IPR020838 DBINO domain,IPR000330 SNF2, N-terminal	NA	-0.270263	0.0524093
PB.10297.1|PCITRI_01671:35575-38416(+)|UnnamedSample_HQ_transcript/29611	NA	scaff_01671	0.89473	0.178765
PB.10298.1|PCITRI_01671:64869-66112(-)|UnnamedSample_HQ_transcript/99496	NA	g4997	-0.951453	0.512054
PB.10299.1|PCITRI_01672:11942-15054(+)|UnnamedSample_HQ_transcript/23345	NA	scaff_01672	NA	NA
PB.103.1|PCITRI_00002:722496-724438(-)|UnnamedSample_HQ_transcript/64899	NA	g171	0.721319	0.0220279
PB.10300.1|PCITRI_01672:53792-56468(+)|UnnamedSample_HQ_transcript/64491	NA	NA	1.93593	0.00386276
PB.10300.2|PCITRI_01672:53909-57216(+)|UnnamedSample_HQ_transcript/38550	NA	NA	1.93895	0.00276729
PB.10300.3|PCITRI_01672:53987-57215(+)|UnnamedSample_HQ_transcript/44201	NA	NA	1.96715	0.00257842
PB.10301.1|PCITRI_01672:58909-62039(+)|UnnamedSample_HQ_transcript/46388	NA	NA	2.83459	0.00144457
PB.10301.2|PCITRI_01672:58909-62039(+)|UnnamedSample_HQ_transcript/49484	NA	NA	2.85684	0.00141789
PB.10302.1|PCITRI_01672:62975-70603(+)|UnnamedSample_HQ_transcript/98326	NA	NA	2.48519	0.00318906
PB.10302.2|PCITRI_01672:62977-72093(+)|UnnamedSample_HQ_transcript/42989	NA	NA	2.419	0.00379099
PB.10303.1|PCITRI_01673:5718-16574(+)|UnnamedSample_HQ_transcript/6968	IPR024571 ERAP1-like C-terminal domain	NA	0.121041	0.506282
PB.10303.3|PCITRI_01673:5737-14307(+)|UnnamedSample_HQ_transcript/50650	NA	g5011	0.635577	0.325524
PB.10303.4|PCITRI_01673:5739-16384(+)|UnnamedSample_HQ_transcript/8430	IPR024571 ERAP1-like C-terminal domain	g5011	0.0462955	0.809824
PB.10303.5|PCITRI_01673:5752-16523(+)|UnnamedSample_HQ_transcript/7588	IPR024571 ERAP1-like C-terminal domain	NA	0.0808713	0.65848
PB.10303.6|PCITRI_01673:5770-16526(+)|UnnamedSample_HQ_transcript/8451	NA	NA	0.107038	0.577476
PB.10304.1|PCITRI_01673:27545-29357(+)|UnnamedSample_HQ_transcript/93204	NA	NA	-0.369248	0.121106
PB.10304.2|PCITRI_01673:27781-49535(+)|UnnamedSample_HQ_transcript/12843	IPR024571 ERAP1-like C-terminal domain	scaff_01673	-0.116119	0.629204
PB.10304.3|PCITRI_01673:28393-36880(+)|UnnamedSample_HQ_transcript/88486	IPR024571 ERAP1-like C-terminal domain	g5012	-0.0723693	0.858482
PB.10305.1|PCITRI_01673:65880-69486(+)|UnnamedSample_HQ_transcript/14940	NA	scaff_01673	NA	NA
PB.10306.2|PCITRI_01674:12707-27017(+)|UnnamedSample_HQ_transcript/43602	IPR008334 5'-Nucleotidase, C-terminal	NA	4.4911	0.148935
PB.10306.3|PCITRI_01674:12712-26013(+)|UnnamedSample_HQ_transcript/86157	IPR008334 5'-Nucleotidase, C-terminal	g5015	NA	NA
PB.10306.4|PCITRI_01674:12853-15460(+)|UnnamedSample_HQ_transcript/35532	NA	scaff_01674	NA	NA
PB.10307.2|PCITRI_01675:5741-8422(+)|UnnamedSample_HQ_transcript/70376	IPR003116 Raf-like Ras-binding	g5024	0.0193185	0.93247
PB.1031.2|PCITRI_00036:271074-273641(-)|UnnamedSample_HQ_transcript/68565	IPR001650 Helicase, C-terminal,IPR011545 DEAD/DEAH box helicase domain	g1807	0.103073	0.70596
PB.1031.3|PCITRI_00036:272591-274559(-)|UnnamedSample_HQ_transcript/85404	IPR040801 Ski2, N-terminal domain,IPR011545 DEAD/DEAH box helicase domain	g1807	-0.115011	0.665079
PB.1031.4|PCITRI_00036:273681-274567(-)|UnnamedSample_HQ_transcript/118820	IPR040801 Ski2, N-terminal domain	g1807	-0.217423	0.417811
PB.10310.13|PCITRI_01675:17397-30293(-)|UnnamedSample_HQ_transcript/13439	IPR000504 RNA recognition motif domain	NA	-0.22661	0.267369
PB.10310.14|PCITRI_01675:18363-30192(-)|UnnamedSample_HQ_transcript/23653	NA	NA	-0.199927	0.355705
PB.10310.4|PCITRI_01675:17233-30250(-)|UnnamedSample_HQ_transcript/12666	IPR000504 RNA recognition motif domain	NA	-0.189066	0.35283
PB.10310.5|PCITRI_01675:17233-30250(-)|UnnamedSample_HQ_transcript/11485	IPR000504 RNA recognition motif domain	NA	-0.217679	0.279034
PB.10310.9|PCITRI_01675:17235-30195(-)|UnnamedSample_HQ_transcript/13217	IPR000504 RNA recognition motif domain	NA	-0.214369	0.291701
PB.10312.5|PCITRI_01675:40292-57151(-)|UnnamedSample_HQ_transcript/2538	IPR031645 Vacuolar protein sorting-associated protein 13, C-terminal	g5029	0.268928	0.0874848
PB.10312.9|PCITRI_01675:48983-55651(-)|UnnamedSample_HQ_transcript/9935	IPR031645 Vacuolar protein sorting-associated protein 13, C-terminal	g5029	0.214755	0.184402
PB.10313.1|PCITRI_01675:60434-65896(-)|UnnamedSample_HQ_transcript/12143	IPR026854 Vacuolar protein sorting-associated protein 13-like, N-terminal domain	g5029	-0.393953	0.0811059
PB.10314.1|PCITRI_01675:66698-68396(-)|UnnamedSample_HQ_transcript/73451	IPR018631 AAA-ATPase-like domain	g5031	2.27336	0.0105804
PB.10314.2|PCITRI_01675:66700-69455(-)|UnnamedSample_HQ_transcript/31794	IPR018631 AAA-ATPase-like domain	g5031	2.32139	0.00956326
PB.10314.4|PCITRI_01675:66859-68402(-)|UnnamedSample_HQ_transcript/81134	IPR018631 AAA-ATPase-like domain	g5031	2.30557	0.0102001
PB.10315.1|PCITRI_01675:69686-76499(-)|UnnamedSample_HQ_transcript/68635	NA	g5032	1.70523	0.0539088
PB.10317.1|PCITRI_01676:38242-53293(-)|UnnamedSample_HQ_transcript/57128	IPR001849 Pleckstrin homology domain	NA	-1.09531	0.0277616
PB.10318.1|PCITRI_01676:76544-78124(-)|UnnamedSample_HQ_transcript/79167	IPR040676 Domain of unknown function DUF5641,IPR041588 Integrase zinc-binding domain	g5045	-0.817792	0.168176
PB.10319.1|PCITRI_01678:2441-7719(-)|UnnamedSample_HQ_transcript/47900	IPR002018 Carboxylesterase, type B	NA	0.439893	0.165469
PB.1032.1|PCITRI_00036:274746-277220(+)|UnnamedSample_HQ_transcript/83043	IPR006634 TRAM/LAG1/CLN8 homology domain	g1808	0.363484	0.0621088
PB.10320.1|PCITRI_01678:8048-14071(-)|UnnamedSample_HQ_transcript/67862	IPR002018 Carboxylesterase, type B	g5065	2.06324	0.00168471
PB.10321.1|PCITRI_01678:14398-18150(-)|UnnamedSample_HQ_transcript/70798	IPR002018 Carboxylesterase, type B	g5066	2.7945	0.00360493
PB.10321.2|PCITRI_01678:15123-18135(-)|UnnamedSample_HQ_transcript/85231	IPR002018 Carboxylesterase, type B	g5066	2.76451	0.00373749
PB.10322.1|PCITRI_01678:21698-25085(-)|UnnamedSample_HQ_transcript/29638	IPR002018 Carboxylesterase, type B	g5067	1.71556	0.00565381
PB.10322.3|PCITRI_01678:21698-25053(-)|UnnamedSample_HQ_transcript/39029	IPR002018 Carboxylesterase, type B	NA	1.74081	0.00444167
PB.10322.4|PCITRI_01678:21698-25053(-)|UnnamedSample_HQ_transcript/69755	IPR002018 Carboxylesterase, type B	NA	1.81537	0.00412637
PB.10322.5|PCITRI_01678:21700-28636(-)|UnnamedSample_HQ_transcript/64776	IPR002018 Carboxylesterase, type B	g5067	1.75324	0.00401996
PB.10322.6|PCITRI_01678:21701-28636(-)|UnnamedSample_HQ_transcript/55404	IPR002018 Carboxylesterase, type B	NA	1.77493	0.00435445
PB.10322.7|PCITRI_01678:26372-28823(-)|UnnamedSample_HQ_transcript/43526	IPR002018 Carboxylesterase, type B	g5067	1.37851	0.0137215
PB.10323.1|PCITRI_01678:30994-33536(-)|UnnamedSample_HQ_transcript/66678	IPR002018 Carboxylesterase, type B	g5068	1.29845	0.0232119
PB.10324.1|PCITRI_01678:41395-44526(-)|UnnamedSample_HQ_transcript/70882	IPR002018 Carboxylesterase, type B	g5070	0.00206111	0.99584
PB.10325.2|PCITRI_01678:45989-49608(-)|UnnamedSample_HQ_transcript/69551	IPR002018 Carboxylesterase, type B	g5071	1.19291	0.00850037
PB.10326.10|PCITRI_01680:24702-44897(-)|UnnamedSample_HQ_transcript/15611	IPR002928 Myosin tail	g5085	1.3487	0.00415796
PB.10326.16|PCITRI_01680:25057-44823(-)|UnnamedSample_HQ_transcript/24434	IPR002928 Myosin tail	g5085	1.35168	0.00363853
PB.10326.17|PCITRI_01680:25222-44768(-)|UnnamedSample_HQ_transcript/29326	IPR002928 Myosin tail	g5085	1.31311	0.00394921
PB.10326.18|PCITRI_01680:25684-44708(-)|UnnamedSample_HQ_transcript/40792	IPR002928 Myosin tail	g5085	1.2822	0.003857
PB.10326.19|PCITRI_01680:26040-44756(-)|UnnamedSample_HQ_transcript/46717	IPR002928 Myosin tail	g5085	1.23582	0.00446725
PB.10326.2|PCITRI_01680:24695-44756(-)|UnnamedSample_HQ_transcript/26685	IPR002928 Myosin tail	NA	1.36813	0.00272383
PB.10326.21|PCITRI_01680:27412-44802(-)|UnnamedSample_HQ_transcript/63461	IPR002928 Myosin tail	g5085	1.3084	0.0026987
PB.10326.22|PCITRI_01680:28020-44823(-)|UnnamedSample_HQ_transcript/78325	IPR002928 Myosin tail	g5085	1.16087	0.00568565
PB.10326.23|PCITRI_01680:28315-44756(-)|UnnamedSample_HQ_transcript/87447	IPR002928 Myosin tail	g5085	1.57248	0.0229763
PB.10327.3|PCITRI_01680:55890-71810(-)|UnnamedSample_HQ_transcript/82526	IPR019774 Aromatic amino acid hydroxylase, C-terminal	NA	1.84935	0.00522911
PB.10328.1|PCITRI_01681:19988-22112(-)|UnnamedSample_HQ_transcript/52906	NA	scaff_01681	NA	NA
PB.10329.1|PCITRI_01681:23962-27880(-)|UnnamedSample_HQ_transcript/11461	NA	g5092	NA	NA
PB.1033.1|PCITRI_00036:281041-282316(+)|UnnamedSample_HQ_transcript/119473	IPR042855 v-SNARE, coiled-coil homology domain	g1810	2.17573	0.00227095
PB.1033.2|PCITRI_00036:281043-281967(+)|UnnamedSample_HQ_transcript/124074	IPR042855 v-SNARE, coiled-coil homology domain	g1810	2.83974	0.0050689
PB.1033.3|PCITRI_00036:281078-282626(+)|UnnamedSample_HQ_transcript/108901	IPR042855 v-SNARE, coiled-coil homology domain	g1810	1.85087	0.0125559
PB.10330.1|PCITRI_01681:58321-71670(-)|UnnamedSample_HQ_transcript/24340	NA	scaff_01681	-0.706503	0.402396
PB.10331.1|PCITRI_01682:68379-69482(+)|UnnamedSample_HQ_transcript/101843	NA	scaff_01682	0.787472	0.0458566
PB.10334.1|PCITRI_01683:42315-43766(-)|UnnamedSample_HQ_transcript/108030	IPR008496 TMEM222/RTE1	g5107	-0.00664721	0.968658
PB.10335.2|PCITRI_01683:46117-51535(+)|UnnamedSample_HQ_transcript/9508	IPR000341 Phosphatidylinositol 3-kinase Ras-binding (PI3K RBD) domain,IPR003113 Phosphatidylinositol 3-kinase, adaptor-binding domain,IPR002420 C2 phosphatidylinositol 3-kinase-type domain,IPR001263 Phosphoinositide 3-kinase, accessory (PIK) domain,IPR000403 Phosphatidylinositol 3-/4-kinase, catalytic domain	g5108	-0.31608	0.103979
PB.10335.3|PCITRI_01683:46141-48718(+)|UnnamedSample_HQ_transcript/62870	IPR003113 Phosphatidylinositol 3-kinase, adaptor-binding domain,IPR000341 Phosphatidylinositol 3-kinase Ras-binding (PI3K RBD) domain,IPR002420 C2 phosphatidylinositol 3-kinase-type domain	g5108	-0.35021	0.174932
PB.10337.1|PCITRI_01684:5269-8125(-)|UnnamedSample_HQ_transcript/32754	IPR018631 AAA-ATPase-like domain	NA	3.00494	0.0027253
PB.10337.4|PCITRI_01684:5632-8125(-)|UnnamedSample_HQ_transcript/48679	IPR018631 AAA-ATPase-like domain	NA	3.10208	0.00229244
PB.10337.5|PCITRI_01684:5678-7932(-)|UnnamedSample_HQ_transcript/48491	IPR018631 AAA-ATPase-like domain	g5110	3.00828	0.00218042
PB.10339.1|PCITRI_01684:13018-14029(+)|UnnamedSample_HQ_transcript/111844	IPR009346 GRIM-19	g5112	1.11094	0.00150977
PB.1034.1|PCITRI_00036:283513-284701(+)|UnnamedSample_HQ_transcript/104641	NA	g1811	-0.117128	0.511043
PB.10340.1|PCITRI_01684:14509-15496(+)|UnnamedSample_HQ_transcript/110748	IPR018967 Iron-binding zinc finger, CDGSH type,IPR019610 Iron sulphur domain-containing, mitoNEET, N-terminal	g5113	0.681249	0.0132148
PB.10341.1|PCITRI_01684:15491-19864(-)|UnnamedSample_HQ_transcript/104414	NA	g5114	1.58971	0.00045929
PB.10342.1|PCITRI_01684:20821-35044(-)|UnnamedSample_HQ_transcript/78551	NA	NA	0.261421	0.315213
PB.10342.2|PCITRI_01684:20821-35047(-)|UnnamedSample_HQ_transcript/80958	NA	g5115	0.25364	0.343662
PB.10343.1|PCITRI_01684:46898-54979(+)|UnnamedSample_HQ_transcript/82395	IPR015063 USP8 dimerisation domain,IPR000555 JAB1/MPN/MOV34 metalloenzyme domain	g5118	0.046828	0.8339
PB.10344.2|PCITRI_01684:60511-69193(-)|UnnamedSample_HQ_transcript/32797	IPR000242 Tyrosine-specific protein phosphatase, PTPase domain	g5119	-1.76975	0.138498
PB.10345.1|PCITRI_01685:8661-9518(+)|UnnamedSample_HQ_transcript/118172	IPR012576 NADH dehydrogenase [ubiquinone] 1 beta subcomplex subunit 3	g5121	1.08095	0.00404868
PB.10346.4|PCITRI_01685:9624-33998(-)|UnnamedSample_HQ_transcript/617	IPR003961 Fibronectin type III,IPR013098 Immunoglobulin I-set,IPR000719 Protein kinase domain	NA	0.28705	0.379099
PB.10347.1|PCITRI_01685:40831-67290(-)|UnnamedSample_HQ_transcript/14607	IPR001849 Pleckstrin homology domain,IPR013098 Immunoglobulin I-set	NA	-0.355927	0.456808
PB.10347.3|PCITRI_01685:49866-67342(-)|UnnamedSample_HQ_transcript/25642	IPR013098 Immunoglobulin I-set,IPR001849 Pleckstrin homology domain	NA	-0.391606	0.413346
PB.10348.1|PCITRI_01686:44687-49027(-)|UnnamedSample_HQ_transcript/9524	NA	NA	NA	NA
PB.10349.4|PCITRI_01687:938-7089(-)|UnnamedSample_HQ_transcript/66355	IPR017996 Major royal jelly protein/protein yellow	NA	0.537474	0.201403
PB.10349.5|PCITRI_01687:1521-7068(-)|UnnamedSample_HQ_transcript/79300	IPR017996 Major royal jelly protein/protein yellow	g5125	0.483703	0.259849
PB.10349.6|PCITRI_01687:5572-7074(-)|UnnamedSample_HQ_transcript/83065	NA	g5125	1.11368	0.320869
PB.10350.1|PCITRI_01690:2023-5323(+)|UnnamedSample_HQ_transcript/37845	IPR016137 RGS domain	scaff_01690	-0.158557	0.329182
PB.10350.3|PCITRI_01690:2036-5326(+)|UnnamedSample_HQ_transcript/35234	NA	NA	-0.0689126	0.747269
PB.10350.4|PCITRI_01690:2039-5328(+)|UnnamedSample_HQ_transcript/43579	IPR016137 RGS domain	scaff_01690	-0.165274	0.29115
PB.10350.5|PCITRI_01690:2628-5324(+)|UnnamedSample_HQ_transcript/83732	IPR016137 RGS domain	NA	-0.0574249	0.728742
PB.10351.1|PCITRI_01690:6006-12204(+)|UnnamedSample_HQ_transcript/21587	IPR032503 FAD dependent oxidoreductase, central domain,IPR006222 Aminomethyltransferase, folate-binding domain,IPR006076 FAD dependent oxidoreductase,IPR013977 Glycine cleavage T-protein, C-terminal barrel domain	g5136	0.276633	0.110943
PB.10353.1|PCITRI_01690:24670-28206(+)|UnnamedSample_HQ_transcript/25009	IPR000719 Protein kinase domain	g5138	-0.20612	0.474443
PB.10353.2|PCITRI_01690:24695-29469(+)|UnnamedSample_HQ_transcript/7838	IPR000719 Protein kinase domain	g5138	-0.20037	0.511699
PB.10353.3|PCITRI_01690:24738-28740(+)|UnnamedSample_HQ_transcript/16679	IPR000719 Protein kinase domain	g5138	-0.157326	0.583604
PB.10353.4|PCITRI_01690:24778-26074(+)|UnnamedSample_HQ_transcript/115193	IPR000719 Protein kinase domain	g5138	-0.242831	0.363428
PB.10353.5|PCITRI_01690:24802-27221(+)|UnnamedSample_HQ_transcript/46937	IPR000719 Protein kinase domain	NA	-0.286477	0.322457
PB.10353.6|PCITRI_01690:24814-29470(+)|UnnamedSample_HQ_transcript/6306	IPR000719 Protein kinase domain	g5138	-0.190527	0.518527
PB.10353.7|PCITRI_01690:24907-28670(+)|UnnamedSample_HQ_transcript/14598	IPR000719 Protein kinase domain	NA	-0.207174	0.48917
PB.10353.8|PCITRI_01690:25031-26072(+)|UnnamedSample_HQ_transcript/109565	IPR000719 Protein kinase domain	g5138	-0.26001	0.316274
PB.10353.9|PCITRI_01690:25073-28210(+)|UnnamedSample_HQ_transcript/25487	IPR000719 Protein kinase domain	g5138	-0.188896	0.508396
PB.10354.11|PCITRI_01690:34956-39073(-)|UnnamedSample_HQ_transcript/34834	IPR004328 BRO1 domain,IPR025304 ALIX V-shaped domain	NA	-0.397282	0.0173515
PB.10354.12|PCITRI_01690:35074-39070(-)|UnnamedSample_HQ_transcript/32673	IPR004328 BRO1 domain,IPR025304 ALIX V-shaped domain	g5139	-0.372151	0.0457059
PB.10354.13|PCITRI_01690:35703-39098(-)|UnnamedSample_HQ_transcript/46663	IPR004328 BRO1 domain,IPR025304 ALIX V-shaped domain	g5139	-0.486209	0.0111181
PB.10354.14|PCITRI_01690:36702-39089(-)|UnnamedSample_HQ_transcript/72158	IPR025304 ALIX V-shaped domain,IPR004328 BRO1 domain	g5139	-0.616549	0.00535699
PB.10354.2|PCITRI_01690:34799-39064(-)|UnnamedSample_HQ_transcript/22115	IPR004328 BRO1 domain,IPR025304 ALIX V-shaped domain	g5139	-0.398529	0.0357696
PB.10354.6|PCITRI_01690:34820-39073(-)|UnnamedSample_HQ_transcript/22491	IPR004328 BRO1 domain,IPR025304 ALIX V-shaped domain	g5139	-0.358827	0.0550189
PB.10354.9|PCITRI_01690:34836-39073(-)|UnnamedSample_HQ_transcript/25961	IPR025304 ALIX V-shaped domain,IPR004328 BRO1 domain	NA	-0.290272	0.0820609
PB.10356.3|PCITRI_01690:50973-65790(-)|UnnamedSample_HQ_transcript/64002	IPR009832 Protein of unknown function DUF1397	g5143	-0.391086	0.202031
PB.10356.8|PCITRI_01690:51525-65790(-)|UnnamedSample_HQ_transcript/93734	IPR009832 Protein of unknown function DUF1397	g5143	-0.445889	0.199493
PB.10357.1|PCITRI_01690:68576-75732(-)|UnnamedSample_HQ_transcript/56156	IPR001594 Palmitoyltransferase, DHHC domain	NA	0.0394122	0.74795
PB.10358.3|PCITRI_01691:17287-19756(+)|UnnamedSample_HQ_transcript/50325	IPR002059 Cold-shock protein, DNA-binding	g5148	0.326	0.228998
PB.1036.1|PCITRI_00036:286742-288252(+)|UnnamedSample_HQ_transcript/88986	IPR003750 Putative RNA methyltransferase	g1813	0.106909	0.68076
PB.10360.1|PCITRI_01691:61509-68271(-)|UnnamedSample_HQ_transcript/50631	NA	NA	-3.34316	0.000316019
PB.10361.2|PCITRI_01692:21689-29395(-)|UnnamedSample_HQ_transcript/45885	IPR000719 Protein kinase domain	NA	-0.912546	0.0038846
PB.10361.5|PCITRI_01692:21694-29094(-)|UnnamedSample_HQ_transcript/49634	IPR000719 Protein kinase domain	NA	-0.901676	0.00483609
PB.10362.1|PCITRI_01692:35202-37681(+)|UnnamedSample_HQ_transcript/86782	IPR000697 WH1/EVH1 domain	g5161	-1.08621	0.0153457
PB.10362.3|PCITRI_01692:35210-47217(+)|UnnamedSample_HQ_transcript/29202	IPR014885 VASP tetramerisation,IPR000697 WH1/EVH1 domain	g5161	-1.06619	0.00573699
PB.10362.4|PCITRI_01692:35249-46011(+)|UnnamedSample_HQ_transcript/77292	IPR000697 WH1/EVH1 domain,IPR014885 VASP tetramerisation	g5161	-0.982897	0.0154073
PB.10362.6|PCITRI_01692:35277-46370(+)|UnnamedSample_HQ_transcript/62421	IPR000697 WH1/EVH1 domain,IPR014885 VASP tetramerisation	g5161	-1.00661	0.0106859
PB.10362.7|PCITRI_01692:35287-46705(+)|UnnamedSample_HQ_transcript/48118	IPR000697 WH1/EVH1 domain,IPR014885 VASP tetramerisation	g5161	-1.05582	0.00535429
PB.10362.8|PCITRI_01692:35321-46011(+)|UnnamedSample_HQ_transcript/77513	IPR014885 VASP tetramerisation,IPR000697 WH1/EVH1 domain	g5161	-1.00305	0.0159183
PB.10362.9|PCITRI_01692:35328-47217(+)|UnnamedSample_HQ_transcript/31884	IPR000697 WH1/EVH1 domain,IPR014885 VASP tetramerisation	g5161	-1.01329	0.00815232
PB.10363.1|PCITRI_01692:50589-52350(+)|UnnamedSample_HQ_transcript/68940	NA	scaff_01692	-0.280742	0.333874
PB.10363.2|PCITRI_01692:50685-52004(+)|UnnamedSample_HQ_transcript/91967	NA	scaff_01692	-0.856294	0.0246873
PB.10363.3|PCITRI_01692:51238-53324(+)|UnnamedSample_HQ_transcript/55642	NA	scaff_01692	0.0824297	0.720261
PB.10363.4|PCITRI_01692:51655-52350(+)|UnnamedSample_HQ_transcript/118299	NA	scaff_01692	0.286599	0.44725
PB.10363.5|PCITRI_01692:51988-53198(+)|UnnamedSample_HQ_transcript/96602	NA	scaff_01692	0.0721424	0.789584
PB.10363.6|PCITRI_01692:52566-53323(+)|UnnamedSample_HQ_transcript/116286	NA	scaff_01692	0.0737975	0.843123
PB.10364.1|PCITRI_01692:56602-59028(-)|UnnamedSample_HQ_transcript/92274	IPR004000 Actin family	g5163	0.255298	0.450707
PB.10364.2|PCITRI_01692:56831-59030(-)|UnnamedSample_HQ_transcript/76073	IPR004000 Actin family	g5163	0.304244	0.415914
PB.10365.1|PCITRI_01692:59452-62183(+)|UnnamedSample_HQ_transcript/55658	NA	NA	-0.14317	0.521759
PB.10365.12|PCITRI_01692:60975-62110(+)|UnnamedSample_HQ_transcript/103091	NA	scaff_01692	0.333173	0.256055
PB.10365.2|PCITRI_01692:59455-63090(+)|UnnamedSample_HQ_transcript/23179	NA	g5164	-0.125957	0.336637
PB.10365.4|PCITRI_01692:59455-61556(+)|UnnamedSample_HQ_transcript/85517	NA	NA	-0.211095	0.419352
PB.10365.5|PCITRI_01692:59464-62039(+)|UnnamedSample_HQ_transcript/62630	NA	NA	-0.207752	0.406672
PB.10365.6|PCITRI_01692:59471-63091(+)|UnnamedSample_HQ_transcript/26509	NA	NA	-0.0682876	0.62578
PB.10365.8|PCITRI_01692:59478-62846(+)|UnnamedSample_HQ_transcript/33040	NA	NA	-0.0170608	0.912285
PB.10366.1|PCITRI_01693:2662-5929(-)|UnnamedSample_HQ_transcript/20441	IPR007867 Glucose-methanol-choline oxidoreductase, C-terminal,IPR000172 Glucose-methanol-choline oxidoreductase, N-terminal	NA	1.84394	0.0686007
PB.10366.2|PCITRI_01693:3643-6034(-)|UnnamedSample_HQ_transcript/47844	IPR007867 Glucose-methanol-choline oxidoreductase, C-terminal,IPR000172 Glucose-methanol-choline oxidoreductase, N-terminal	NA	1.73222	0.0589135
PB.10368.1|PCITRI_01693:40744-44914(-)|UnnamedSample_HQ_transcript/52649	IPR006693 Partial AB-hydrolase lipase domain,IPR022742 Serine aminopeptidase, S33	g5177	0.468699	0.41291
PB.10368.2|PCITRI_01693:41182-44809(-)|UnnamedSample_HQ_transcript/77924	IPR006693 Partial AB-hydrolase lipase domain,IPR022742 Serine aminopeptidase, S33	g5177	0.404063	0.43286
PB.10369.5|PCITRI_01693:45794-49168(-)|UnnamedSample_HQ_transcript/70303	IPR006693 Partial AB-hydrolase lipase domain,IPR022742 Serine aminopeptidase, S33	g5178	0.91824	0.409792
PB.1037.1|PCITRI_00036:289689-291242(+)|UnnamedSample_HQ_transcript/88778	IPR013169 mRNA splicing factor Cwf18-like	g1815	0.109776	0.632697
PB.10370.1|PCITRI_01693:51299-54702(-)|UnnamedSample_HQ_transcript/27132	IPR000073 Alpha/beta hydrolase fold-1	g5179	-0.908795	0.184402
PB.10370.2|PCITRI_01693:51300-54685(-)|UnnamedSample_HQ_transcript/77133	IPR022742 Serine aminopeptidase, S33,IPR006693 Partial AB-hydrolase lipase domain	g5179	-1.16209	0.0892474
PB.10371.1|PCITRI_01693:54974-58732(-)|UnnamedSample_HQ_transcript/60143	IPR022742 Serine aminopeptidase, S33,IPR006693 Partial AB-hydrolase lipase domain	g5180	-0.321498	0.625622
PB.10372.11|PCITRI_01693:61781-66798(-)|UnnamedSample_HQ_transcript/48882	IPR006693 Partial AB-hydrolase lipase domain,IPR022742 Serine aminopeptidase, S33	g5181	-1.17175	0.0151729
PB.10372.15|PCITRI_01693:64696-66610(-)|UnnamedSample_HQ_transcript/62555	IPR000073 Alpha/beta hydrolase fold-1,IPR006693 Partial AB-hydrolase lipase domain	g5181	-1.42455	0.0196994
PB.10372.6|PCITRI_01693:61632-66610(-)|UnnamedSample_HQ_transcript/50332	IPR022742 Serine aminopeptidase, S33,IPR006693 Partial AB-hydrolase lipase domain	NA	-1.14961	0.0216378
PB.10373.1|PCITRI_01694:53938-56584(+)|UnnamedSample_HQ_transcript/56250	IPR000477 Reverse transcriptase domain	NA	1.45641	0.0775377
PB.10374.1|PCITRI_01695:15532-20831(+)|UnnamedSample_HQ_transcript/72954	IPR011701 Major facilitator superfamily	NA	1.43271	0.00633624
PB.10374.2|PCITRI_01695:15608-20831(+)|UnnamedSample_HQ_transcript/70296	IPR011701 Major facilitator superfamily	g5194	1.31242	0.00597632
PB.10374.3|PCITRI_01695:15685-26825(+)|UnnamedSample_HQ_transcript/15052	IPR011701 Major facilitator superfamily	NA	1.33832	0.00316719
PB.10374.5|PCITRI_01695:21073-26825(+)|UnnamedSample_HQ_transcript/75219	IPR011701 Major facilitator superfamily	NA	1.50135	0.00375514
PB.10375.1|PCITRI_01695:27157-31995(+)|UnnamedSample_HQ_transcript/71097	IPR011701 Major facilitator superfamily	g5197	1.26401	0.01739
PB.10375.2|PCITRI_01695:27171-31221(+)|UnnamedSample_HQ_transcript/97392	IPR011701 Major facilitator superfamily	g5197	1.34253	0.0155017
PB.10376.1|PCITRI_01695:37964-41976(+)|UnnamedSample_HQ_transcript/79870	IPR011701 Major facilitator superfamily	g5199	1.25249	0.145479
PB.10377.1|PCITRI_01695:47629-53445(+)|UnnamedSample_HQ_transcript/70877	IPR011701 Major facilitator superfamily	g5201	1.26737	0.0148501
PB.10378.1|PCITRI_01695:54358-55528(+)|UnnamedSample_HQ_transcript/113180	IPR011701 Major facilitator superfamily	g5202	1.82081	0.0325534
PB.1038.1|PCITRI_00036:288396-290105(-)|UnnamedSample_HQ_transcript/90641	IPR000056 Ribulose-phosphate 3-epimerase-like	NA	0.682116	0.041532
PB.10380.1|PCITRI_01695:65173-67511(+)|UnnamedSample_HQ_transcript/76386	IPR011701 Major facilitator superfamily	g5204	1.07361	0.0140874
PB.10380.2|PCITRI_01695:65189-67521(+)|UnnamedSample_HQ_transcript/75650	IPR011701 Major facilitator superfamily	NA	1.09667	0.0174836
PB.10381.1|PCITRI_01695:71740-76795(+)|UnnamedSample_HQ_transcript/79423	IPR011701 Major facilitator superfamily	NA	3.50418	0.0491526
PB.10382.1|PCITRI_01697:9203-11358(+)|UnnamedSample_HQ_transcript/52456	NA	scaff_01697	NA	NA
PB.10383.1|PCITRI_01697:26038-31080(+)|UnnamedSample_HQ_transcript/40915	IPR002087 Anti-proliferative protein	g5212	-0.922006	0.0467955
PB.10383.2|PCITRI_01697:26420-33262(+)|UnnamedSample_HQ_transcript/8278	IPR002087 Anti-proliferative protein	g5212	-0.195451	0.82308
PB.10386.3|PCITRI_01697:33559-37083(-)|UnnamedSample_HQ_transcript/24666	NA	NA	-0.301494	0.0460671
PB.10387.1|PCITRI_01697:37495-42538(+)|UnnamedSample_HQ_transcript/42593	IPR001680 WD40 repeat	NA	-0.0291409	0.92475
PB.10387.2|PCITRI_01697:37495-67405(+)|UnnamedSample_HQ_transcript/48604	IPR001680 WD40 repeat	NA	-0.00949347	0.967839
PB.10387.3|PCITRI_01697:37495-67406(+)|UnnamedSample_HQ_transcript/53139	IPR001680 WD40 repeat	NA	0.00882532	0.973072
PB.10387.4|PCITRI_01697:37500-66972(+)|UnnamedSample_HQ_transcript/75180	IPR001680 WD40 repeat	NA	-0.0299466	0.908284
PB.10387.5|PCITRI_01697:37504-72641(+)|UnnamedSample_HQ_transcript/10264	IPR023780 Chromo domain,IPR033773 CBX family C-terminal motif,IPR001680 WD40 repeat	NA	0.00169453	0.992194
PB.10387.6|PCITRI_01697:68141-70643(+)|UnnamedSample_HQ_transcript/117892	IPR023780 Chromo domain	g5217	0.00801394	0.977929
PB.10387.7|PCITRI_01697:68146-72675(+)|UnnamedSample_HQ_transcript/49311	IPR033773 CBX family C-terminal motif,IPR023780 Chromo domain	NA	0.0653363	0.759715
PB.10387.8|PCITRI_01697:68293-73903(+)|UnnamedSample_HQ_transcript/20304	IPR033773 CBX family C-terminal motif	NA	0.130383	0.556718
PB.10388.1|PCITRI_01697:39714-56377(-)|UnnamedSample_HQ_transcript/91326	IPR001806 Small GTPase	NA	0.835839	0.113355
PB.10389.2|PCITRI_01698:19852-33441(+)|UnnamedSample_HQ_transcript/46567	IPR002110 Ankyrin repeat	g5219	0.005917	0.991723
PB.10389.3|PCITRI_01698:19915-32451(+)|UnnamedSample_HQ_transcript/97281	IPR002110 Ankyrin repeat	g5219	0.108933	0.868388
PB.1039.4|PCITRI_00036:291516-295072(-)|UnnamedSample_HQ_transcript/35440	NA	NA	-0.510061	0.00694022
PB.1039.8|PCITRI_00036:292223-295100(-)|UnnamedSample_HQ_transcript/63261	NA	NA	-0.540505	0.0067298
PB.10390.1|PCITRI_01698:40963-47334(+)|UnnamedSample_HQ_transcript/26922	IPR000330 SNF2, N-terminal,IPR001650 Helicase, C-terminal	NA	-0.345772	0.148492
PB.10390.2|PCITRI_01698:40967-42223(+)|UnnamedSample_HQ_transcript/110056	NA	NA	-0.345922	0.527778
PB.10390.4|PCITRI_01698:40967-47495(+)|UnnamedSample_HQ_transcript/22469	IPR001650 Helicase, C-terminal,IPR000330 SNF2, N-terminal	NA	-0.347742	0.143158
PB.10390.5|PCITRI_01698:40970-47499(+)|UnnamedSample_HQ_transcript/23659	IPR000330 SNF2, N-terminal,IPR001650 Helicase, C-terminal	NA	-0.34508	0.145473
PB.10391.1|PCITRI_01698:67547-77260(-)|UnnamedSample_HQ_transcript/67861	IPR033640 Fatty acyl-CoA reductase, C-terminal,IPR013120 Fatty acyl-coenzyme A reductase, NAD-binding domain	NA	-0.611504	0.238972
PB.10393.10|PCITRI_01699:33129-35714(-)|UnnamedSample_HQ_transcript/62495	IPR032396 Spindle assembly abnormal protein 6, N-terminal	g5228	-0.6076	0.0120831
PB.10393.5|PCITRI_01699:26281-35740(-)|UnnamedSample_HQ_transcript/70654	NA	NA	-0.202889	0.328243
PB.10393.6|PCITRI_01699:26281-35503(-)|UnnamedSample_HQ_transcript/82853	NA	NA	-0.0348265	0.887641
PB.10393.7|PCITRI_01699:32566-35729(-)|UnnamedSample_HQ_transcript/40096	IPR032396 Spindle assembly abnormal protein 6, N-terminal	g5228	-0.612848	0.00573699
PB.10393.9|PCITRI_01699:32917-35762(-)|UnnamedSample_HQ_transcript/51495	IPR032396 Spindle assembly abnormal protein 6, N-terminal	g5228	-0.635391	0.0046676
PB.10394.1|PCITRI_01699:36010-45153(+)|UnnamedSample_HQ_transcript/4851	IPR014876 DEK, C-terminal,IPR000340 Dual specificity phosphatase, catalytic domain	NA	-0.163881	0.269065
PB.10394.10|PCITRI_01699:36384-45154(+)|UnnamedSample_HQ_transcript/5573	IPR014876 DEK, C-terminal,IPR000340 Dual specificity phosphatase, catalytic domain	NA	-0.124997	0.417158
PB.10394.11|PCITRI_01699:36511-44362(+)|UnnamedSample_HQ_transcript/12994	IPR014876 DEK, C-terminal,IPR000340 Dual specificity phosphatase, catalytic domain	NA	-0.202194	0.209258
PB.10394.12|PCITRI_01699:36518-44485(+)|UnnamedSample_HQ_transcript/12302	IPR000340 Dual specificity phosphatase, catalytic domain,IPR014876 DEK, C-terminal	NA	-0.125779	0.353536
PB.10394.13|PCITRI_01699:36524-45154(+)|UnnamedSample_HQ_transcript/5805	IPR014876 DEK, C-terminal,IPR000340 Dual specificity phosphatase, catalytic domain	NA	-0.129922	0.403552
PB.10394.14|PCITRI_01699:36541-41807(+)|UnnamedSample_HQ_transcript/7225	IPR014876 DEK, C-terminal,IPR000340 Dual specificity phosphatase, catalytic domain	NA	NA	NA
PB.10394.2|PCITRI_01699:36010-38348(+)|UnnamedSample_HQ_transcript/86845	IPR014876 DEK, C-terminal	NA	-0.52865	0.0241269
PB.10394.3|PCITRI_01699:36016-43156(+)|UnnamedSample_HQ_transcript/32559	IPR014876 DEK, C-terminal,IPR000340 Dual specificity phosphatase, catalytic domain	NA	-0.496962	0.0472951
PB.10394.4|PCITRI_01699:36019-45154(+)|UnnamedSample_HQ_transcript/5008	IPR014876 DEK, C-terminal,IPR000340 Dual specificity phosphatase, catalytic domain	NA	-0.161193	0.273932
PB.10394.5|PCITRI_01699:36019-39363(+)|UnnamedSample_HQ_transcript/53847	IPR014876 DEK, C-terminal,IPR000340 Dual specificity phosphatase, catalytic domain	NA	-0.496277	0.0344926
PB.10394.8|PCITRI_01699:36024-38573(+)|UnnamedSample_HQ_transcript/80833	IPR014876 DEK, C-terminal	NA	-0.48223	0.0403037
PB.10394.9|PCITRI_01699:36263-45154(+)|UnnamedSample_HQ_transcript/6038	IPR000340 Dual specificity phosphatase, catalytic domain,IPR014876 DEK, C-terminal	NA	-0.140826	0.332669
PB.10395.1|PCITRI_01699:54200-60954(-)|UnnamedSample_HQ_transcript/15512	IPR000210 BTB/POZ domain	g5232	-0.329644	0.448687
PB.10395.10|PCITRI_01699:56036-60949(-)|UnnamedSample_HQ_transcript/71540	IPR000210 BTB/POZ domain	g5232	-0.621528	0.204465
PB.10395.14|PCITRI_01699:61492-64614(-)|UnnamedSample_HQ_transcript/49039	IPR000210 BTB/POZ domain	g5233	0.536973	0.38163
PB.10395.15|PCITRI_01699:61496-64614(-)|UnnamedSample_HQ_transcript/44898	IPR000210 BTB/POZ domain	g5233	0.479604	0.400219
PB.10395.16|PCITRI_01699:61496-64614(-)|UnnamedSample_HQ_transcript/52957	IPR000210 BTB/POZ domain	g5233	0.726205	0.324362
PB.10395.19|PCITRI_01699:61785-64614(-)|UnnamedSample_HQ_transcript/61760	IPR000210 BTB/POZ domain	g5233	0.5214	0.41812
PB.10395.2|PCITRI_01699:55521-60954(-)|UnnamedSample_HQ_transcript/48720	IPR000210 BTB/POZ domain	g5232	-0.519997	0.281648
PB.10395.5|PCITRI_01699:55668-62242(-)|UnnamedSample_HQ_transcript/18105	IPR000210 BTB/POZ domain	g5232	-0.312352	0.527033
PB.10395.6|PCITRI_01699:55673-60954(-)|UnnamedSample_HQ_transcript/48786	IPR000210 BTB/POZ domain	g5232	-0.526983	0.270383
PB.10396.1|PCITRI_01700:52513-69156(+)|UnnamedSample_HQ_transcript/4204	IPR011701 Major facilitator superfamily	NA	-0.227446	0.164251
PB.10398.1|PCITRI_01701:44452-49123(-)|UnnamedSample_HQ_transcript/56880	IPR006047 Glycosyl hydrolase, family 13, catalytic domain	NA	-1.21925	0.507562
PB.10399.1|PCITRI_01702:19149-27558(-)|UnnamedSample_HQ_transcript/14366	IPR003165 Piwi domain,IPR032474 Protein argonaute, N-terminal,IPR003100 PAZ domain,IPR014811 Argonaute, linker 1 domain	NA	-0.849873	0.467327
PB.10399.14|PCITRI_01702:22482-27567(-)|UnnamedSample_HQ_transcript/44589	IPR014811 Argonaute, linker 1 domain,IPR003100 PAZ domain,IPR032474 Protein argonaute, N-terminal	NA	-1.00147	0.367454
PB.10399.15|PCITRI_01702:22492-27585(-)|UnnamedSample_HQ_transcript/41226	IPR014811 Argonaute, linker 1 domain,IPR003100 PAZ domain	NA	-1.02809	0.352346
PB.10399.5|PCITRI_01702:19262-27651(-)|UnnamedSample_HQ_transcript/13921	IPR014811 Argonaute, linker 1 domain,IPR032474 Protein argonaute, N-terminal,IPR003165 Piwi domain,IPR003100 PAZ domain	NA	-0.814141	0.466371
PB.10399.6|PCITRI_01702:19262-27737(-)|UnnamedSample_HQ_transcript/14161	IPR003100 PAZ domain,IPR014811 Argonaute, linker 1 domain,IPR032474 Protein argonaute, N-terminal,IPR003165 Piwi domain	NA	-0.826393	0.476378
PB.104.1|PCITRI_00002:726964-729678(-)|UnnamedSample_HQ_transcript/39001	NA	g172	0.697085	0.0333748
PB.1040.8|PCITRI_00036:299504-307590(-)|UnnamedSample_HQ_transcript/2360	NA	g1817	-0.724698	0.000345736
PB.10400.1|PCITRI_01703:56635-57264(+)|UnnamedSample_HQ_transcript/120382	NA	scaff_01703	NA	NA
PB.10401.1|PCITRI_01703:56154-57162(-)|UnnamedSample_HQ_transcript/106160	NA	scaff_01703	-0.468366	0.630718
PB.10402.1|PCITRI_01704:36241-43772(+)|UnnamedSample_HQ_transcript/62566	NA	g5266	2.66819	0.00457649
PB.10402.3|PCITRI_01704:36246-42786(+)|UnnamedSample_HQ_transcript/110608	NA	NA	2.74298	0.00281927
PB.10402.4|PCITRI_01704:36272-43438(+)|UnnamedSample_HQ_transcript/78865	NA	g5266	2.69091	0.00374885
PB.10403.3|PCITRI_01705:21445-23369(-)|UnnamedSample_HQ_transcript/85474	IPR005024 Snf7 family	g5269	0.304144	0.0211978
PB.10404.1|PCITRI_01705:23785-24735(+)|UnnamedSample_HQ_transcript/108259	NA	scaff_01705	NA	NA
PB.10404.10|PCITRI_01705:23932-50217(+)|UnnamedSample_HQ_transcript/29249	NA	NA	-0.678898	0.0183322
PB.10404.11|PCITRI_01705:26218-50352(+)|UnnamedSample_HQ_transcript/25598	NA	g5271	-0.691773	0.0123858
PB.10404.12|PCITRI_01705:26446-50216(+)|UnnamedSample_HQ_transcript/28178	NA	NA	-0.722438	0.00904853
PB.10404.13|PCITRI_01705:46537-50217(+)|UnnamedSample_HQ_transcript/14168	NA	scaff_01705	-0.765835	0.0059484
PB.10404.2|PCITRI_01705:23814-49294(+)|UnnamedSample_HQ_transcript/59199	NA	g5271	-0.952286	0.00114327
PB.10404.3|PCITRI_01705:23814-60926(+)|UnnamedSample_HQ_transcript/69017	IPR000814 TATA-box binding protein	g5272	-1.33095	0.000681639
PB.10404.4|PCITRI_01705:23815-50352(+)|UnnamedSample_HQ_transcript/23108	NA	NA	-0.755347	0.00506989
PB.10404.5|PCITRI_01705:23819-50353(+)|UnnamedSample_HQ_transcript/24186	NA	g5271	-0.818481	0.00232018
PB.10404.6|PCITRI_01705:23819-61213(+)|UnnamedSample_HQ_transcript/55683	IPR000814 TATA-box binding protein	g5272	-1.26962	0.000985052
PB.10404.8|PCITRI_01705:23824-60565(+)|UnnamedSample_HQ_transcript/86989	IPR000814 TATA-box binding protein	g5272	-1.39688	0.000630527
PB.10404.9|PCITRI_01705:23826-61897(+)|UnnamedSample_HQ_transcript/30281	IPR000814 TATA-box binding protein	g5272	-1.20628	0.000994647
PB.10405.1|PCITRI_01705:23818-48660(-)|UnnamedSample_HQ_transcript/89726	NA	g5270	-0.986374	0.000690096
PB.10406.1|PCITRI_01705:66324-68359(+)|UnnamedSample_HQ_transcript/54572	NA	scaff_01705	-0.359345	0.454759
PB.10407.1|PCITRI_01708:9963-15413(+)|UnnamedSample_HQ_transcript/69128	IPR002018 Carboxylesterase, type B	g5286	1.8465	0.00488848
PB.10408.1|PCITRI_01708:35927-41687(+)|UnnamedSample_HQ_transcript/72513	IPR011701 Major facilitator superfamily	NA	2.523	0.0820015
PB.10409.1|PCITRI_01709:831-5805(+)|UnnamedSample_HQ_transcript/67131	IPR001128 Cytochrome P450	g5294	-0.59206	0.361683
PB.1041.1|PCITRI_00036:308241-310475(-)|UnnamedSample_HQ_transcript/54901	IPR018203 GDP dissociation inhibitor	g1818	0.0131303	0.918667
PB.1041.7|PCITRI_00036:308614-310464(-)|UnnamedSample_HQ_transcript/71065	IPR018203 GDP dissociation inhibitor	g1818	0.276093	0.415226
PB.1041.8|PCITRI_00036:308615-310494(-)|UnnamedSample_HQ_transcript/67931	IPR018203 GDP dissociation inhibitor	g1818	-0.0284958	0.823164
PB.10410.1|PCITRI_01709:6733-10324(+)|UnnamedSample_HQ_transcript/78390	IPR001128 Cytochrome P450	NA	-3.20288	0.0983753
PB.10411.1|PCITRI_01709:31465-37604(+)|UnnamedSample_HQ_transcript/33233	IPR001128 Cytochrome P450	g5297	0.384385	0.516762
PB.10411.3|PCITRI_01709:35811-37598(+)|UnnamedSample_HQ_transcript/80284	IPR001128 Cytochrome P450	g5297	0.727782	0.269105
PB.10412.1|PCITRI_01715:13228-26607(-)|UnnamedSample_HQ_transcript/43154	IPR013767 PAS fold,IPR011598 Myc-type, basic helix-loop-helix (bHLH) domain	NA	0.0521164	0.791388
PB.10412.11|PCITRI_01715:13299-26398(-)|UnnamedSample_HQ_transcript/51995	IPR011598 Myc-type, basic helix-loop-helix (bHLH) domain,IPR013767 PAS fold	NA	0.279338	0.245489
PB.10412.12|PCITRI_01715:13330-26600(-)|UnnamedSample_HQ_transcript/49242	IPR013767 PAS fold,IPR011598 Myc-type, basic helix-loop-helix (bHLH) domain	NA	0.0268182	0.892443
PB.10412.2|PCITRI_01715:13228-26829(-)|UnnamedSample_HQ_transcript/39144	IPR013767 PAS fold,IPR011598 Myc-type, basic helix-loop-helix (bHLH) domain	NA	0.0244686	0.898043
PB.10412.5|PCITRI_01715:13275-26603(-)|UnnamedSample_HQ_transcript/43700	IPR013767 PAS fold	NA	0.115758	0.560399
PB.10413.1|PCITRI_01715:27114-33676(-)|UnnamedSample_HQ_transcript/28288	IPR003137 PA domain	NA	0.240362	0.155305
PB.10413.13|PCITRI_01715:28759-36684(-)|UnnamedSample_HQ_transcript/31001	IPR001382 Glycoside hydrolase family 47,IPR003137 PA domain	g5349	-0.161078	0.397892
PB.10413.4|PCITRI_01715:27114-36682(-)|UnnamedSample_HQ_transcript/6746	IPR001382 Glycoside hydrolase family 47,IPR003137 PA domain	g5349	-0.0973619	0.515173
PB.10413.5|PCITRI_01715:27229-36700(-)|UnnamedSample_HQ_transcript/7787	IPR001382 Glycoside hydrolase family 47,IPR003137 PA domain	g5349	-0.029136	0.898173
PB.10413.7|PCITRI_01715:27805-36688(-)|UnnamedSample_HQ_transcript/12465	IPR001382 Glycoside hydrolase family 47,IPR003137 PA domain	NA	-0.0863802	0.640078
PB.10414.2|PCITRI_01715:36879-41619(+)|UnnamedSample_HQ_transcript/13728	NA	NA	-0.643048	0.00937049
PB.10414.3|PCITRI_01715:37084-42420(+)|UnnamedSample_HQ_transcript/7709	NA	g5350	-0.64844	0.00639758
PB.10415.1|PCITRI_01715:36884-41118(-)|UnnamedSample_HQ_transcript/22120	NA	NA	-0.611171	0.0183294
PB.10416.1|PCITRI_01715:45879-73447(-)|UnnamedSample_HQ_transcript/67067	IPR001985 S-adenosylmethionine decarboxylase	NA	0.266087	0.305844
PB.10416.10|PCITRI_01715:56831-73447(-)|UnnamedSample_HQ_transcript/27874	NA	NA	0.296829	0.551181
PB.10416.11|PCITRI_01715:57185-73447(-)|UnnamedSample_HQ_transcript/38262	IPR001985 S-adenosylmethionine decarboxylase	NA	0.0538121	0.889758
PB.10416.3|PCITRI_01715:45880-73447(-)|UnnamedSample_HQ_transcript/68193	IPR001985 S-adenosylmethionine decarboxylase	NA	0.26373	0.308656
PB.10416.8|PCITRI_01715:45881-73447(-)|UnnamedSample_HQ_transcript/53201	IPR001985 S-adenosylmethionine decarboxylase	NA	0.256782	0.320383
PB.10416.9|PCITRI_01715:45881-73447(-)|UnnamedSample_HQ_transcript/54048	IPR001985 S-adenosylmethionine decarboxylase	g5351	0.207797	0.38163
PB.10417.1|PCITRI_01717:53-632(+)|UnnamedSample_HQ_transcript/123398	IPR007440 Chorismate--pyruvate lyase,IPR000197 Zinc finger, TAZ-type	scaff_01717	0.0952863	0.904068
PB.10418.1|PCITRI_01717:5778-8083(-)|UnnamedSample_HQ_transcript/102604	IPR032501 Proteasomal ATPase OB C-terminal domain,IPR003959 ATPase, AAA-type, core	g5359	0.571961	0.282501
PB.10419.1|PCITRI_01717:22027-25231(+)|UnnamedSample_HQ_transcript/49632	IPR007130 Diacylglycerol acyltransferase	g5360	-0.471225	0.0698646
PB.10419.2|PCITRI_01717:22520-25047(+)|UnnamedSample_HQ_transcript/82130	IPR007130 Diacylglycerol acyltransferase	g5360	-0.487553	0.0795626
PB.10419.3|PCITRI_01717:22538-25234(+)|UnnamedSample_HQ_transcript/69387	IPR007130 Diacylglycerol acyltransferase	scaff_01717	-0.420999	0.123334
PB.1042.1|PCITRI_00036:311028-314154(+)|UnnamedSample_HQ_transcript/23102	IPR000203 GPS motif,IPR000922 D-galactoside/L-rhamnose binding SUEL lectin domain,IPR032471 GAIN domain, N-terminal	scaff_00036	-0.828322	0.0106831
PB.1042.2|PCITRI_00036:311166-314020(+)|UnnamedSample_HQ_transcript/29083	IPR000922 D-galactoside/L-rhamnose binding SUEL lectin domain,IPR000203 GPS motif,IPR032471 GAIN domain, N-terminal	scaff_00036	-0.616789	0.105417
PB.10420.1|PCITRI_01717:27554-34849(-)|UnnamedSample_HQ_transcript/24456	IPR007130 Diacylglycerol acyltransferase	g5361	-0.16777	0.610473
PB.10420.6|PCITRI_01717:27745-33893(-)|UnnamedSample_HQ_transcript/64394	IPR007130 Diacylglycerol acyltransferase	g5362	-0.184343	0.607676
PB.10420.7|PCITRI_01717:27911-33835(-)|UnnamedSample_HQ_transcript/75276	IPR007130 Diacylglycerol acyltransferase	g5362	-0.161669	0.655584
PB.10421.1|PCITRI_01717:43929-54722(-)|UnnamedSample_HQ_transcript/74098	IPR007130 Diacylglycerol acyltransferase	NA	0.457144	0.185889
PB.10421.3|PCITRI_01717:43931-50828(-)|UnnamedSample_HQ_transcript/42939	IPR007130 Diacylglycerol acyltransferase	NA	0.332442	0.333969
PB.10421.4|PCITRI_01717:43931-50828(-)|UnnamedSample_HQ_transcript/35652	IPR007130 Diacylglycerol acyltransferase	NA	0.289168	0.440587
PB.10422.1|PCITRI_01717:64787-71055(-)|UnnamedSample_HQ_transcript/32510	IPR001611 Leucine-rich repeat	NA	0.124381	0.631873
PB.10422.3|PCITRI_01717:65272-71982(-)|UnnamedSample_HQ_transcript/22051	IPR001611 Leucine-rich repeat	NA	0.11893	0.654172
PB.10422.5|PCITRI_01717:65274-71049(-)|UnnamedSample_HQ_transcript/45352	IPR001611 Leucine-rich repeat	NA	0.276055	0.281839
PB.10424.1|PCITRI_01720:6004-11779(-)|UnnamedSample_HQ_transcript/117404	NA	g5376	0.850573	0.0431597
PB.10425.1|PCITRI_01720:24869-48298(+)|UnnamedSample_HQ_transcript/32308	IPR003689 Zinc/iron permease	NA	-0.0233598	0.903071
PB.10425.10|PCITRI_01720:24968-27210(+)|UnnamedSample_HQ_transcript/55768	IPR003689 Zinc/iron permease	g5378	-0.962925	0.0330792
PB.10425.2|PCITRI_01720:24876-47293(+)|UnnamedSample_HQ_transcript/72035	IPR003689 Zinc/iron permease	g5378	-0.123768	0.326025
PB.10425.3|PCITRI_01720:24884-47872(+)|UnnamedSample_HQ_transcript/49419	IPR003689 Zinc/iron permease	g5378	-0.0546975	0.688223
PB.10425.4|PCITRI_01720:24887-26773(+)|UnnamedSample_HQ_transcript/72284	IPR003689 Zinc/iron permease	g5378	-1.09933	0.025201
PB.10425.5|PCITRI_01720:24894-48167(+)|UnnamedSample_HQ_transcript/37046	IPR003689 Zinc/iron permease	g5378	-0.0577887	0.747029
PB.10425.6|PCITRI_01720:24901-33327(+)|UnnamedSample_HQ_transcript/117432	IPR003689 Zinc/iron permease	g5378	-0.215008	0.216729
PB.10425.7|PCITRI_01720:24918-48012(+)|UnnamedSample_HQ_transcript/43306	IPR003689 Zinc/iron permease	g5378	-0.0317192	0.828469
PB.10425.9|PCITRI_01720:24960-48299(+)|UnnamedSample_HQ_transcript/30390	IPR003689 Zinc/iron permease	g5378	-0.0394468	0.83604
PB.10426.1|PCITRI_01720:37443-41350(-)|UnnamedSample_HQ_transcript/119343	NA	scaff_01720	0.529104	0.266496
PB.10427.1|PCITRI_01720:51597-54938(+)|UnnamedSample_HQ_transcript/34534	IPR001365 Adenosine deaminase domain,IPR013659 Adenosine/AMP deaminase N-terminal	NA	-0.615417	0.129436
PB.10427.3|PCITRI_01720:51778-56221(+)|UnnamedSample_HQ_transcript/9053	IPR013659 Adenosine/AMP deaminase N-terminal,IPR001365 Adenosine deaminase domain	g5379	-0.572814	0.398316
PB.10427.4|PCITRI_01720:51868-53832(+)|UnnamedSample_HQ_transcript/60583	IPR001365 Adenosine deaminase domain	scaff_01720	-0.350566	0.612415
PB.10427.7|PCITRI_01720:56191-58140(+)|UnnamedSample_HQ_transcript/117635	NA	NA	0.859861	0.290561
PB.10427.8|PCITRI_01720:56195-60118(+)|UnnamedSample_HQ_transcript/88623	NA	NA	0.467573	0.193226
PB.10428.1|PCITRI_01721:1436-4545(-)|UnnamedSample_HQ_transcript/23105	NA	scaff_01721	NA	NA
PB.10429.1|PCITRI_01721:6869-7501(-)|UnnamedSample_HQ_transcript/120296	NA	scaff_01721	NA	NA
PB.1043.1|PCITRI_00036:315850-321432(+)|UnnamedSample_HQ_transcript/2440	NA	scaff_00036	0.0689619	0.750006
PB.1043.2|PCITRI_00036:319039-321432(+)|UnnamedSample_HQ_transcript/43284	NA	scaff_00036	0.353066	0.14814
PB.10430.1|PCITRI_01721:45634-48433(-)|UnnamedSample_HQ_transcript/30761	NA	scaff_01721	-1.73333	0.0081116
PB.10430.2|PCITRI_01721:45635-47301(-)|UnnamedSample_HQ_transcript/75042	NA	scaff_01721	NA	NA
PB.10431.1|PCITRI_01722:13717-14992(-)|UnnamedSample_HQ_transcript/93835	NA	scaff_01722	1.8487	0.0699851
PB.10431.2|PCITRI_01722:13718-16854(-)|UnnamedSample_HQ_transcript/22826	NA	scaff_01722	2.0736	0.00623537
PB.10432.1|PCITRI_01722:17686-46763(-)|UnnamedSample_HQ_transcript/12096	IPR005828 Major facilitator, sugar transporter-like	g5385	1.98964	0.00392868
PB.10432.2|PCITRI_01722:18051-46781(-)|UnnamedSample_HQ_transcript/17096	IPR005828 Major facilitator, sugar transporter-like	g5385	2.09347	0.00391006
PB.10432.4|PCITRI_01722:18913-46850(-)|UnnamedSample_HQ_transcript/34446	IPR005828 Major facilitator, sugar transporter-like	g5385	2.07913	0.00478255
PB.10432.6|PCITRI_01722:19395-46731(-)|UnnamedSample_HQ_transcript/58076	IPR005828 Major facilitator, sugar transporter-like	g5385	2.09016	0.00522911
PB.10432.7|PCITRI_01722:19759-46864(-)|UnnamedSample_HQ_transcript/67805	IPR005828 Major facilitator, sugar transporter-like	g5385	2.08932	0.00499915
PB.10432.8|PCITRI_01722:20524-46766(-)|UnnamedSample_HQ_transcript/107250	IPR005828 Major facilitator, sugar transporter-like	g5385	2.05178	0.00518192
PB.10434.1|PCITRI_01723:28368-30443(-)|UnnamedSample_HQ_transcript/55870	IPR041577 Reverse transcriptase/retrotransposon-derived protein, RNase H-like domain,IPR041588 Integrase zinc-binding domain,IPR001584 Integrase, catalytic core	g5388	-1.49275	0.141506
PB.10435.2|PCITRI_01724:6068-7565(-)|UnnamedSample_HQ_transcript/86826	NA	g5397	2.34857	0.0190702
PB.10437.1|PCITRI_01724:19679-21053(+)|UnnamedSample_HQ_transcript/104402	IPR010666 Zinc finger, GRF-type	NA	1.65918	0.00491348
PB.10438.7|PCITRI_01726:23309-25039(-)|UnnamedSample_HQ_transcript/96547	IPR001715 Calponin homology domain	g5409	-0.0564489	0.662276
PB.10441.1|PCITRI_01726:31501-40341(+)|UnnamedSample_HQ_transcript/8687	IPR000210 BTB/POZ domain	NA	-0.15133	0.225563
PB.10441.2|PCITRI_01726:31507-42330(+)|UnnamedSample_HQ_transcript/1834	IPR000210 BTB/POZ domain	NA	-0.037594	0.718442
PB.10441.4|PCITRI_01726:31528-41174(+)|UnnamedSample_HQ_transcript/5014	IPR000210 BTB/POZ domain	NA	-0.111257	0.339939
PB.10441.5|PCITRI_01726:31539-42329(+)|UnnamedSample_HQ_transcript/1746	IPR000210 BTB/POZ domain	NA	-0.0537666	0.604769
PB.10441.6|PCITRI_01726:31545-34826(+)|UnnamedSample_HQ_transcript/65413	NA	NA	-0.242763	0.123722
PB.10441.7|PCITRI_01726:31550-42330(+)|UnnamedSample_HQ_transcript/1499	IPR000210 BTB/POZ domain	NA	-0.0306281	0.764128
PB.10441.8|PCITRI_01726:33595-42329(+)|UnnamedSample_HQ_transcript/6364	IPR000210 BTB/POZ domain	NA	0.0510573	0.687405
PB.10443.1|PCITRI_01726:43456-46859(+)|UnnamedSample_HQ_transcript/20392	NA	NA	0.36752	0.0295671
PB.10443.3|PCITRI_01726:43470-47264(+)|UnnamedSample_HQ_transcript/14489	NA	g5414	0.211048	0.043091
PB.10443.6|PCITRI_01726:43524-46749(+)|UnnamedSample_HQ_transcript/24190	NA	g5414	0.210054	0.0561644
PB.10444.1|PCITRI_01726:48792-49357(+)|UnnamedSample_HQ_transcript/123271	NA	g5415	NA	NA
PB.10445.12|PCITRI_01726:54116-60868(-)|UnnamedSample_HQ_transcript/3482	IPR011430 Down-regulated-in-metastasis protein	g5416	-0.41062	0.00983083
PB.10445.17|PCITRI_01726:55567-60868(-)|UnnamedSample_HQ_transcript/9761	IPR011430 Down-regulated-in-metastasis protein	NA	-0.469987	0.00955118
PB.10445.19|PCITRI_01726:56515-60559(-)|UnnamedSample_HQ_transcript/22831	IPR011430 Down-regulated-in-metastasis protein	g5416	-0.499019	0.0153682
PB.10446.4|PCITRI_01726:64148-68644(-)|UnnamedSample_HQ_transcript/27337	NA	g5417	-0.527896	0.023794
PB.10446.5|PCITRI_01726:64925-69751(-)|UnnamedSample_HQ_transcript/15214	NA	NA	-0.603965	0.00716434
PB.10446.7|PCITRI_01726:67635-69740(-)|UnnamedSample_HQ_transcript/67158	NA	NA	-0.644252	0.0124052
PB.10446.8|PCITRI_01726:68227-69776(-)|UnnamedSample_HQ_transcript/87070	NA	NA	-0.645346	0.0101267
PB.10447.1|PCITRI_01726:70035-70784(+)|UnnamedSample_HQ_transcript/117929	IPR015157 Translation machinery associated TMA7	scaff_01726	0.373914	0.0316275
PB.10448.2|PCITRI_01726:70772-73078(-)|UnnamedSample_HQ_transcript/72751	IPR041048 RuvB-like, AAA-lid domain,IPR010339 TIP49, P-loop domain	NA	0.152861	0.573188
PB.10448.4|PCITRI_01726:70806-73271(-)|UnnamedSample_HQ_transcript/65655	IPR041048 RuvB-like, AAA-lid domain,IPR010339 TIP49, P-loop domain	NA	0.167248	0.530314
PB.10448.6|PCITRI_01726:70806-73125(-)|UnnamedSample_HQ_transcript/74939	IPR041048 RuvB-like, AAA-lid domain,IPR010339 TIP49, P-loop domain	NA	0.189502	0.479063
PB.10448.9|PCITRI_01726:72021-73106(-)|UnnamedSample_HQ_transcript/117032	IPR010339 TIP49, P-loop domain	g5418	0.293906	0.444591
PB.1045.1|PCITRI_00036:324841-326069(-)|UnnamedSample_HQ_transcript/113868	NA	g1821	1.07756	0.000629511
PB.10450.2|PCITRI_01728:12254-18162(-)|UnnamedSample_HQ_transcript/16804	IPR013087 Zinc finger C2H2-type	NA	-0.41938	0.0770087
PB.10450.4|PCITRI_01728:13269-18164(-)|UnnamedSample_HQ_transcript/40167	IPR013087 Zinc finger C2H2-type	NA	-0.544968	0.0668226
PB.10450.5|PCITRI_01728:13387-18164(-)|UnnamedSample_HQ_transcript/44203	IPR013087 Zinc finger C2H2-type	NA	-0.490496	0.0918941
PB.10451.1|PCITRI_01728:18404-21428(+)|UnnamedSample_HQ_transcript/39979	IPR019396 Transmembrane Fragile-X-F-associated protein	g5437	0.0851769	0.551838
PB.10452.1|PCITRI_01728:22320-26780(+)|UnnamedSample_HQ_transcript/18020	NA	NA	-0.452562	0.00437757
PB.10452.2|PCITRI_01728:22389-27767(+)|UnnamedSample_HQ_transcript/8005	NA	NA	-0.426661	0.00916432
PB.10452.4|PCITRI_01728:22432-29711(+)|UnnamedSample_HQ_transcript/1398	NA	NA	-0.304904	0.0428196
PB.10452.6|PCITRI_01728:22449-26996(+)|UnnamedSample_HQ_transcript/16606	NA	NA	-0.423253	0.00714481
PB.10452.8|PCITRI_01728:22457-26780(+)|UnnamedSample_HQ_transcript/22349	NA	NA	-0.410929	0.00924321
PB.10453.1|PCITRI_01728:32557-34293(+)|UnnamedSample_HQ_transcript/71482	IPR032471 GAIN domain, N-terminal,IPR000922 D-galactoside/L-rhamnose binding SUEL lectin domain	scaff_01728	-0.665314	0.0531738
PB.10453.2|PCITRI_01728:32573-36374(+)|UnnamedSample_HQ_transcript/12242	IPR032471 GAIN domain, N-terminal,IPR000922 D-galactoside/L-rhamnose binding SUEL lectin domain,IPR000203 GPS motif	scaff_01728	-0.757473	0.0115441
PB.10453.3|PCITRI_01728:33043-35291(+)|UnnamedSample_HQ_transcript/48833	IPR032471 GAIN domain, N-terminal,IPR000203 GPS motif,IPR000922 D-galactoside/L-rhamnose binding SUEL lectin domain	scaff_01728	-0.527344	0.0691014
PB.10454.1|PCITRI_01728:45696-48361(+)|UnnamedSample_HQ_transcript/34945	NA	scaff_01728	0.430975	0.131945
PB.10454.2|PCITRI_01728:46697-48361(+)|UnnamedSample_HQ_transcript/75338	NA	scaff_01728	0.594751	0.0522999
PB.10455.2|PCITRI_01728:51259-52963(+)|UnnamedSample_HQ_transcript/90421	IPR001040 Translation Initiation factor eIF- 4e	g5440	0.0735679	0.403939
PB.10456.1|PCITRI_01728:52541-54266(-)|UnnamedSample_HQ_transcript/89586	IPR000535 Major sperm protein (MSP) domain	g5441	-0.19298	0.179743
PB.10456.2|PCITRI_01728:52935-54512(-)|UnnamedSample_HQ_transcript/97626	IPR000535 Major sperm protein (MSP) domain	g5441	-0.174509	0.346009
PB.10458.1|PCITRI_01728:54530-56974(-)|UnnamedSample_HQ_transcript/41780	NA	scaff_01728	0.155777	0.469267
PB.10459.1|PCITRI_01728:59646-61790(-)|UnnamedSample_HQ_transcript/52943	NA	scaff_01728	0.285886	0.375762
PB.1046.1|PCITRI_00036:326517-387733(+)|UnnamedSample_HQ_transcript/113525	IPR000092 Polyprenyl synthetase	g1822	0.149452	0.511699
PB.1046.3|PCITRI_00036:326538-389431(+)|UnnamedSample_HQ_transcript/79657	IPR000092 Polyprenyl synthetase	g1822	0.178072	0.378903
PB.1046.4|PCITRI_00036:326540-390652(+)|UnnamedSample_HQ_transcript/29102	IPR000092 Polyprenyl synthetase	g1822	0.205448	0.384599
PB.1046.5|PCITRI_00036:326540-390507(+)|UnnamedSample_HQ_transcript/34600	IPR000092 Polyprenyl synthetase	g1822	0.204598	0.374865
PB.1046.8|PCITRI_00036:326543-389373(+)|UnnamedSample_HQ_transcript/104777	IPR000092 Polyprenyl synthetase	NA	0.294687	0.189089
PB.10460.1|PCITRI_01730:20943-25135(+)|UnnamedSample_HQ_transcript/8883	NA	scaff_01730	-2.42807	0.000179648
PB.10461.1|PCITRI_01730:40809-42738(+)|UnnamedSample_HQ_transcript/98011	NA	NA	-0.59262	0.120592
PB.10462.1|PCITRI_01730:45811-50152(+)|UnnamedSample_HQ_transcript/51714	NA	NA	0.132148	0.774096
PB.10462.2|PCITRI_01730:45897-50152(+)|UnnamedSample_HQ_transcript/96890	NA	NA	-0.21276	0.652664
PB.10462.3|PCITRI_01730:45900-49915(+)|UnnamedSample_HQ_transcript/62273	NA	g5454	0.105736	0.842143
PB.10462.4|PCITRI_01730:45943-50152(+)|UnnamedSample_HQ_transcript/51966	NA	g5454	0.278072	0.594631
PB.10463.1|PCITRI_01730:64184-65974(+)|UnnamedSample_HQ_transcript/97559	NA	g5456	-0.170506	0.772818
PB.10463.2|PCITRI_01730:64306-65798(+)|UnnamedSample_HQ_transcript/111041	NA	g5456	-0.164523	0.783388
PB.10464.1|PCITRI_01730:69524-71421(+)|UnnamedSample_HQ_transcript/97355	NA	g5457	0.115127	0.751609
PB.10465.1|PCITRI_01731:6727-19099(+)|UnnamedSample_HQ_transcript/13987	IPR019748 FERM central domain,IPR000242 Tyrosine-specific protein phosphatase, PTPase domain,IPR018979 FERM, N-terminal,IPR018980 FERM, C-terminal PH-like domain	NA	-0.450124	0.001826
PB.10466.1|PCITRI_01731:38012-41726(+)|UnnamedSample_HQ_transcript/81504	IPR001680 WD40 repeat	g5463	0.35391	0.251905
PB.10466.2|PCITRI_01731:38015-41842(+)|UnnamedSample_HQ_transcript/75898	IPR001680 WD40 repeat	g5463	0.40986	0.261451
PB.10467.1|PCITRI_01731:42178-44293(+)|UnnamedSample_HQ_transcript/78350	IPR006689 Small GTPase superfamily, ARF/SAR type,IPR000315 B-box-type zinc finger	g5464	0.463837	0.0120484
PB.10467.2|PCITRI_01731:42186-44939(+)|UnnamedSample_HQ_transcript/51761	IPR000315 B-box-type zinc finger,IPR006689 Small GTPase superfamily, ARF/SAR type	g5464	0.542507	0.00237337
PB.10467.3|PCITRI_01731:42187-44812(+)|UnnamedSample_HQ_transcript/59224	IPR000315 B-box-type zinc finger,IPR006689 Small GTPase superfamily, ARF/SAR type	g5464	0.521081	0.0039924
PB.10468.1|PCITRI_01731:48774-52987(-)|UnnamedSample_HQ_transcript/12574	NA	NA	-0.124309	0.350814
PB.10468.11|PCITRI_01731:49041-52970(-)|UnnamedSample_HQ_transcript/17274	NA	NA	-0.10207	0.414848
PB.10468.12|PCITRI_01731:51702-53002(-)|UnnamedSample_HQ_transcript/106260	NA	g5465	-0.270093	0.0769557
PB.10468.4|PCITRI_01731:48776-52987(-)|UnnamedSample_HQ_transcript/12256	NA	NA	-0.131616	0.323778
PB.10468.5|PCITRI_01731:48776-52670(-)|UnnamedSample_HQ_transcript/14626	NA	NA	-0.072544	0.596883
PB.10468.7|PCITRI_01731:48798-52987(-)|UnnamedSample_HQ_transcript/11693	NA	NA	-0.10191	0.43018
PB.10468.8|PCITRI_01731:48903-52970(-)|UnnamedSample_HQ_transcript/15369	NA	NA	-0.119589	0.36026
PB.10468.9|PCITRI_01731:48988-52585(-)|UnnamedSample_HQ_transcript/17989	NA	NA	-0.0808438	0.54649
PB.10469.1|PCITRI_01731:68597-71041(+)|UnnamedSample_HQ_transcript/42005	NA	scaff_01731	2.63975	0.295353
PB.10469.2|PCITRI_01731:68600-70286(+)|UnnamedSample_HQ_transcript/74808	NA	scaff_01731	NA	NA
PB.1047.1|PCITRI_00036:483762-487494(+)|UnnamedSample_HQ_transcript/36357	NA	g1826	-0.6583	0.484455
PB.10470.1|PCITRI_01731:72829-74985(+)|UnnamedSample_HQ_transcript/52512	NA	scaff_01731	NA	NA
PB.10471.3|PCITRI_01734:6316-8981(-)|UnnamedSample_HQ_transcript/63653	NA	g5479	0.714591	0.459755
PB.10471.7|PCITRI_01734:6442-8935(-)|UnnamedSample_HQ_transcript/74435	NA	g5479	0.749092	0.425666
PB.10471.8|PCITRI_01734:7851-8943(-)|UnnamedSample_HQ_transcript/117699	NA	g5479	0.678691	0.475581
PB.10471.9|PCITRI_01734:8467-8971(-)|UnnamedSample_HQ_transcript/124616	NA	g5479	0.666693	0.49664
PB.10473.1|PCITRI_01734:16629-18376(-)|UnnamedSample_HQ_transcript/103072	IPR008853 TMEM9/TMEM9B	g5481	0.348777	0.0559032
PB.10473.2|PCITRI_01734:16629-18376(-)|UnnamedSample_HQ_transcript/103480	IPR008853 TMEM9/TMEM9B	g5481	0.441284	0.0438177
PB.10474.1|PCITRI_01734:21161-24398(-)|UnnamedSample_HQ_transcript/35171	IPR018108 Mitochondrial substrate/solute carrier	g5482	1.12887	0.000220165
PB.10475.1|PCITRI_01734:24990-29585(+)|UnnamedSample_HQ_transcript/95294	IPR001680 WD40 repeat	g5483	0.640126	0.0140137
PB.10475.2|PCITRI_01734:25194-29586(+)|UnnamedSample_HQ_transcript/103595	IPR001680 WD40 repeat	g5483	0.769841	0.0167478
PB.10476.1|PCITRI_01734:29551-40857(-)|UnnamedSample_HQ_transcript/12373	IPR002999 Tudor domain,IPR016071 Staphylococcal nuclease (SNase-like), OB-fold	g5484	-0.501489	0.0951838
PB.10476.10|PCITRI_01734:29583-40829(-)|UnnamedSample_HQ_transcript/19057	IPR016071 Staphylococcal nuclease (SNase-like), OB-fold,IPR002999 Tudor domain	NA	-0.464462	0.155205
PB.10476.2|PCITRI_01734:29551-40846(-)|UnnamedSample_HQ_transcript/14917	IPR002999 Tudor domain,IPR016071 Staphylococcal nuclease (SNase-like), OB-fold	NA	-0.284398	0.216196
PB.10476.21|PCITRI_01734:29730-40829(-)|UnnamedSample_HQ_transcript/17423	IPR002999 Tudor domain,IPR016071 Staphylococcal nuclease (SNase-like), OB-fold	NA	-0.422477	0.168335
PB.10476.24|PCITRI_01734:29861-40835(-)|UnnamedSample_HQ_transcript/19601	IPR002999 Tudor domain,IPR016071 Staphylococcal nuclease (SNase-like), OB-fold	NA	-0.463822	0.146143
PB.10476.26|PCITRI_01734:29982-40857(-)|UnnamedSample_HQ_transcript/22123	IPR016071 Staphylococcal nuclease (SNase-like), OB-fold,IPR002999 Tudor domain	NA	-0.434066	0.0936943
PB.10476.39|PCITRI_01734:34542-40840(-)|UnnamedSample_HQ_transcript/51332	IPR016071 Staphylococcal nuclease (SNase-like), OB-fold	NA	-1.76484	0.0323049
PB.10476.40|PCITRI_01734:34669-40818(-)|UnnamedSample_HQ_transcript/54692	IPR016071 Staphylococcal nuclease (SNase-like), OB-fold	NA	NA	NA
PB.10476.43|PCITRI_01734:35481-40835(-)|UnnamedSample_HQ_transcript/78579	IPR016071 Staphylococcal nuclease (SNase-like), OB-fold	NA	-1.17635	0.114511
PB.10476.45|PCITRI_01734:38484-40840(-)|UnnamedSample_HQ_transcript/79910	IPR016071 Staphylococcal nuclease (SNase-like), OB-fold	NA	-0.901155	0.1583
PB.10476.49|PCITRI_01734:39839-40835(-)|UnnamedSample_HQ_transcript/114838	IPR016071 Staphylococcal nuclease (SNase-like), OB-fold	g5484	-1.06819	0.00872846
PB.10476.8|PCITRI_01734:29583-40824(-)|UnnamedSample_HQ_transcript/14714	IPR002999 Tudor domain,IPR016071 Staphylococcal nuclease (SNase-like), OB-fold	NA	-0.387973	0.177429
PB.10476.9|PCITRI_01734:29583-40824(-)|UnnamedSample_HQ_transcript/15223	IPR016071 Staphylococcal nuclease (SNase-like), OB-fold,IPR002999 Tudor domain	NA	-0.508394	0.0903429
PB.10477.1|PCITRI_01734:41266-44831(+)|UnnamedSample_HQ_transcript/42786	IPR000198 Rho GTPase-activating protein domain,IPR001251 CRAL-TRIO lipid binding domain	g17417	-0.105638	0.460864
PB.10477.2|PCITRI_01734:41286-42790(+)|UnnamedSample_HQ_transcript/117035	IPR001251 CRAL-TRIO lipid binding domain	g5485	-0.267766	0.085096
PB.10478.1|PCITRI_01736:59834-60913(+)|UnnamedSample_HQ_transcript/118900	NA	scaff_01736	4.73775	0.00577375
PB.1048.1|PCITRI_00037:44440-47767(+)|UnnamedSample_HQ_transcript/47334	IPR000210 BTB/POZ domain	NA	-1.98608	0.00199518
PB.10480.2|PCITRI_01737:22511-26765(-)|UnnamedSample_HQ_transcript/75137	NA	NA	2.70033	0.0425302
PB.10481.1|PCITRI_01737:27046-31288(+)|UnnamedSample_HQ_transcript/100558	NA	NA	1.34145	0.323145
PB.10482.1|PCITRI_01737:31313-34482(-)|UnnamedSample_HQ_transcript/85654	NA	NA	2.01684	0.00394916
PB.10483.1|PCITRI_01737:35165-38202(-)|UnnamedSample_HQ_transcript/119021	NA	g5495	1.49293	0.0812705
PB.10484.1|PCITRI_01737:49178-54390(-)|UnnamedSample_HQ_transcript/74629	NA	g5497	0.788977	0.0432878
PB.10484.3|PCITRI_01737:54383-60007(-)|UnnamedSample_HQ_transcript/65972	NA	g5498	-0.474216	0.0988976
PB.10485.1|PCITRI_01738:28842-70351(+)|UnnamedSample_HQ_transcript/40832	IPR000418 Ets domain,IPR003118 Pointed domain	NA	-0.0317976	0.959522
PB.10485.10|PCITRI_01738:61528-70599(+)|UnnamedSample_HQ_transcript/55235	IPR003118 Pointed domain,IPR000418 Ets domain	NA	-0.108891	0.757333
PB.10485.2|PCITRI_01738:29127-70599(+)|UnnamedSample_HQ_transcript/37961	IPR000418 Ets domain,IPR003118 Pointed domain	NA	-0.484627	0.0199013
PB.10485.3|PCITRI_01738:29136-71231(+)|UnnamedSample_HQ_transcript/22902	IPR000418 Ets domain,IPR003118 Pointed domain	NA	-0.446877	0.125981
PB.10485.5|PCITRI_01738:29246-64670(+)|UnnamedSample_HQ_transcript/18961	IPR003118 Pointed domain	NA	-0.5123	0.0327866
PB.10485.6|PCITRI_01738:29246-71231(+)|UnnamedSample_HQ_transcript/29511	IPR000418 Ets domain,IPR003118 Pointed domain	NA	-0.20757	0.489987
PB.10485.8|PCITRI_01738:42352-71231(+)|UnnamedSample_HQ_transcript/24753	IPR003118 Pointed domain,IPR000418 Ets domain	NA	-0.241157	0.554624
PB.10485.9|PCITRI_01738:50496-54872(+)|UnnamedSample_HQ_transcript/9663	NA	NA	0.358616	0.653181
PB.10486.3|PCITRI_01738:72059-73452(-)|UnnamedSample_HQ_transcript/99863	IPR000424 Primosome PriB/single-strand DNA-binding	g5505	-0.390619	0.332405
PB.10487.1|PCITRI_01741:55702-60249(-)|UnnamedSample_HQ_transcript/31594	NA	NA	-4.61749	0.0250428
PB.10487.10|PCITRI_01741:55922-60216(-)|UnnamedSample_HQ_transcript/39376	NA	NA	-5.50587	0.0220924
PB.10487.11|PCITRI_01741:56050-60242(-)|UnnamedSample_HQ_transcript/42394	NA	NA	-4.80423	0.028844
PB.10487.2|PCITRI_01741:55702-60216(-)|UnnamedSample_HQ_transcript/36721	NA	NA	-4.59489	0.0320577
PB.10487.6|PCITRI_01741:55703-60325(-)|UnnamedSample_HQ_transcript/29254	NA	NA	-4.38749	0.0333178
PB.10487.7|PCITRI_01741:55703-59298(-)|UnnamedSample_HQ_transcript/41308	NA	g5540	-4.77173	0.0289096
PB.10488.1|PCITRI_01742:3897-11095(+)|UnnamedSample_HQ_transcript/52939	NA	g5546	2.96584	0.00417297
PB.10488.10|PCITRI_01742:5927-11096(+)|UnnamedSample_HQ_transcript/66006	NA	NA	3.06025	0.00479834
PB.10488.11|PCITRI_01742:5927-11097(+)|UnnamedSample_HQ_transcript/68287	NA	NA	3.03916	0.00424467
PB.10488.12|PCITRI_01742:5927-11096(+)|UnnamedSample_HQ_transcript/69149	NA	NA	2.99361	0.00557232
PB.10488.15|PCITRI_01742:5927-11097(+)|UnnamedSample_HQ_transcript/79768	NA	NA	2.81218	0.0129242
PB.10488.17|PCITRI_01742:6190-11098(+)|UnnamedSample_HQ_transcript/40371	NA	g5546	3.05109	0.00371397
PB.10488.3|PCITRI_01742:5862-10048(+)|UnnamedSample_HQ_transcript/112659	NA	g5546	2.98489	0.00435794
PB.10488.5|PCITRI_01742:5924-11097(+)|UnnamedSample_HQ_transcript/70816	NA	NA	3.06432	0.00401247
PB.10488.6|PCITRI_01742:5924-11095(+)|UnnamedSample_HQ_transcript/72125	NA	NA	3.37719	0.0103523
PB.10488.8|PCITRI_01742:5927-11098(+)|UnnamedSample_HQ_transcript/31179	NA	scaff_01742	2.99427	0.00382246
PB.10489.1|PCITRI_01742:3299-10282(-)|UnnamedSample_HQ_transcript/3439	NA	NA	2.97066	0.00384158
PB.10490.1|PCITRI_01742:11306-12880(+)|UnnamedSample_HQ_transcript/79456	NA	scaff_01742	NA	NA
PB.10491.1|PCITRI_01742:18654-31729(+)|UnnamedSample_HQ_transcript/44590	IPR001611 Leucine-rich repeat	g5547	-1.40214	0.00215579
PB.10492.1|PCITRI_01744:28473-43601(+)|UnnamedSample_HQ_transcript/23389	IPR013087 Zinc finger C2H2-type	g5559	-0.0242432	0.940393
PB.10492.2|PCITRI_01744:28477-43601(+)|UnnamedSample_HQ_transcript/23161	IPR013087 Zinc finger C2H2-type	NA	0.155136	0.721171
PB.10493.1|PCITRI_01744:47942-62249(+)|UnnamedSample_HQ_transcript/38303	IPR013087 Zinc finger C2H2-type	NA	-0.355399	0.105564
PB.10493.2|PCITRI_01744:47947-67482(+)|UnnamedSample_HQ_transcript/37706	IPR006612 THAP-type zinc finger,IPR013087 Zinc finger C2H2-type	g5560	-0.34062	0.10148
PB.10493.3|PCITRI_01744:48033-52393(+)|UnnamedSample_HQ_transcript/80979	IPR006612 THAP-type zinc finger	g5560	-0.208748	0.435805
PB.10494.1|PCITRI_01745:4368-11221(+)|UnnamedSample_HQ_transcript/51388	IPR005828 Major facilitator, sugar transporter-like	g5563	0.025688	0.962159
PB.10494.2|PCITRI_01745:4881-11216(+)|UnnamedSample_HQ_transcript/81245	IPR005828 Major facilitator, sugar transporter-like	NA	0.077483	0.8955
PB.10495.1|PCITRI_01745:11639-13548(+)|UnnamedSample_HQ_transcript/100700	IPR027995 Galactosyltransferase, N-terminal,IPR027791 Galactosyltransferase, C-terminal	g5563	0.38671	0.834108
PB.10496.1|PCITRI_01745:31000-32361(-)|UnnamedSample_HQ_transcript/103293	NA	g5569	1.53625	0.0770226
PB.10497.1|PCITRI_01745:33679-34988(+)|UnnamedSample_HQ_transcript/120484	NA	g5570	1.2171	0.131165
PB.10498.1|PCITRI_01746:1655-55438(+)|UnnamedSample_HQ_transcript/39406	IPR013525 ABC-2 type transporter,IPR043926 ABC transporter family G domain,IPR003439 ABC transporter-like, ATP-binding domain	g5577	-0.198155	0.486187
PB.10499.1|PCITRI_01746:37984-38587(-)|UnnamedSample_HQ_transcript/121080	NA	scaff_01746	NA	NA
PB.105.1|PCITRI_00002:773270-777053(+)|UnnamedSample_HQ_transcript/36243	IPR004154 Anticodon-binding,IPR012947 Threonyl/alanyl tRNA synthetase, SAD,IPR002314 Aminoacyl-tRNA synthetase, class II (G/ P/ S/T),IPR004095 TGS	NA	0.169966	0.540821
PB.105.2|PCITRI_00002:773283-777052(+)|UnnamedSample_HQ_transcript/40433	IPR002314 Aminoacyl-tRNA synthetase, class II (G/ P/ S/T),IPR012947 Threonyl/alanyl tRNA synthetase, SAD,IPR004095 TGS,IPR004154 Anticodon-binding	NA	0.233607	0.470828
PB.105.3|PCITRI_00002:773365-777053(+)|UnnamedSample_HQ_transcript/37551	IPR004154 Anticodon-binding,IPR012947 Threonyl/alanyl tRNA synthetase, SAD,IPR002314 Aminoacyl-tRNA synthetase, class II (G/ P/ S/T),IPR004095 TGS	scaff_00002	0.151867	0.585545
PB.1050.1|PCITRI_00037:59185-61608(+)|UnnamedSample_HQ_transcript/67833	IPR000210 BTB/POZ domain	g1844	-0.700322	0.0464152
PB.1050.2|PCITRI_00037:59185-61451(+)|UnnamedSample_HQ_transcript/70721	IPR000210 BTB/POZ domain	NA	-0.616331	0.0927638
PB.1050.3|PCITRI_00037:59185-61454(+)|UnnamedSample_HQ_transcript/75705	IPR000210 BTB/POZ domain	g1844	-0.700171	0.0462008
PB.10500.1|PCITRI_01746:57408-70465(-)|UnnamedSample_HQ_transcript/66661	IPR002018 Carboxylesterase, type B	NA	5.84573	0.00132987
PB.10500.2|PCITRI_01746:57409-70547(-)|UnnamedSample_HQ_transcript/62280	IPR002018 Carboxylesterase, type B	NA	5.95026	0.00204165
PB.10501.1|PCITRI_01747:551-3128(+)|UnnamedSample_HQ_transcript/45537	NA	g5579	-0.0947663	0.718171
PB.10502.1|PCITRI_01747:3126-3779(-)|UnnamedSample_HQ_transcript/118999	IPR013882 DNA endonuclease activator Ctp1, C-terminal	g5580	-2.35281	0.139816
PB.10503.1|PCITRI_01747:19099-20565(-)|UnnamedSample_HQ_transcript/120521	IPR000668 Peptidase C1A, papain C-terminal	NA	-0.201663	0.769619
PB.10503.2|PCITRI_01747:19100-19496(-)|UnnamedSample_HQ_transcript/124643	IPR000668 Peptidase C1A, papain C-terminal	g5582	2.32579	0.120684
PB.10504.2|PCITRI_01747:22333-24301(-)|UnnamedSample_HQ_transcript/90609	IPR013201 Cathepsin propeptide inhibitor domain (I29),IPR000668 Peptidase C1A, papain C-terminal	NA	0.382158	0.824246
PB.10505.1|PCITRI_01747:27487-29164(-)|UnnamedSample_HQ_transcript/96072	IPR000668 Peptidase C1A, papain C-terminal	g5584	-0.185613	0.946836
PB.10506.1|PCITRI_01747:39565-75383(-)|UnnamedSample_HQ_transcript/102002	IPR000668 Peptidase C1A, papain C-terminal	NA	4.42193	0.0359433
PB.10506.10|PCITRI_01747:65841-67295(-)|UnnamedSample_HQ_transcript/99829	IPR000668 Peptidase C1A, papain C-terminal	g5592	-0.193692	0.915564
PB.10506.4|PCITRI_01747:50425-52089(-)|UnnamedSample_HQ_transcript/95938	IPR013201 Cathepsin propeptide inhibitor domain (I29),IPR000668 Peptidase C1A, papain C-terminal	g5588	-1.93217	0.226031
PB.10506.5|PCITRI_01747:55809-57489(-)|UnnamedSample_HQ_transcript/91412	IPR000668 Peptidase C1A, papain C-terminal,IPR013201 Cathepsin propeptide inhibitor domain (I29)	g5589	-0.398923	0.765725
PB.10506.6|PCITRI_01747:59118-60363(-)|UnnamedSample_HQ_transcript/107089	IPR000668 Peptidase C1A, papain C-terminal	g5590	3.54073	0.10839
PB.10506.7|PCITRI_01747:61952-63610(-)|UnnamedSample_HQ_transcript/94988	IPR000668 Peptidase C1A, papain C-terminal,IPR013201 Cathepsin propeptide inhibitor domain (I29)	g5591	-0.67572	0.679691
PB.10507.1|PCITRI_01749:14732-19839(+)|UnnamedSample_HQ_transcript/4621	IPR013103 Reverse transcriptase, RNA-dependent DNA polymerase,IPR001584 Integrase, catalytic core	g12112	0.612202	0.538643
PB.10508.1|PCITRI_01750:31273-33844(+)|UnnamedSample_HQ_transcript/40562	NA	scaff_01750	-2.17772	0.00283
PB.10509.1|PCITRI_01750:34524-37285(-)|UnnamedSample_HQ_transcript/44740	IPR018631 AAA-ATPase-like domain	g5606	1.53885	0.0511856
PB.1051.2|PCITRI_00037:76594-90562(+)|UnnamedSample_HQ_transcript/65893	IPR000210 BTB/POZ domain	NA	-0.855389	0.0637107
PB.10510.1|PCITRI_01751:19343-21007(+)|UnnamedSample_HQ_transcript/92026	IPR005331 Sulfotransferase	scaff_01751	0.684498	0.0461552
PB.10511.2|PCITRI_01751:54545-56104(-)|UnnamedSample_HQ_transcript/78673	NA	g5615	-0.00571955	0.977516
PB.10511.3|PCITRI_01751:54652-56124(-)|UnnamedSample_HQ_transcript/87785	NA	g5615	-0.0104944	0.956813
PB.10512.1|PCITRI_01751:56476-58070(+)|UnnamedSample_HQ_transcript/86501	NA	NA	-0.284947	0.236633
PB.10512.2|PCITRI_01751:56479-58189(+)|UnnamedSample_HQ_transcript/80826	NA	g5616	-0.28714	0.231071
PB.10512.3|PCITRI_01751:56568-58190(+)|UnnamedSample_HQ_transcript/77399	NA	scaff_01751	-0.216609	0.435501
PB.10513.1|PCITRI_01757:25208-34347(+)|UnnamedSample_HQ_transcript/22739	NA	g5659	2.16066	0.425806
PB.10514.1|PCITRI_01757:42383-43560(+)|UnnamedSample_HQ_transcript/115912	NA	g5662	0.340006	0.684747
PB.10515.1|PCITRI_01757:67612-73024(+)|UnnamedSample_HQ_transcript/50779	IPR009081 Phosphopantetheine binding ACP domain,IPR000873 AMP-dependent synthetase/ligase,IPR025110 AMP-binding enzyme, C-terminal domain,IPR013120 Fatty acyl-coenzyme A reductase, NAD-binding domain	NA	1.04607	0.0394727
PB.10516.1|PCITRI_01758:13444-15142(+)|UnnamedSample_HQ_transcript/85268	IPR001841 Zinc finger, RING-type	g5669	-0.578578	0.162012
PB.10517.1|PCITRI_01758:15481-56259(+)|UnnamedSample_HQ_transcript/39060	IPR000109 Proton-dependent oligopeptide transporter family	NA	-0.0638621	0.79907
PB.10517.2|PCITRI_01758:45812-56259(+)|UnnamedSample_HQ_transcript/31098	IPR000109 Proton-dependent oligopeptide transporter family	NA	-0.0289989	0.908429
PB.10517.3|PCITRI_01758:45942-56492(+)|UnnamedSample_HQ_transcript/28002	IPR000109 Proton-dependent oligopeptide transporter family	NA	-0.0130181	0.957799
PB.10518.1|PCITRI_01758:16320-22797(-)|UnnamedSample_HQ_transcript/4944	NA	g5670	2.51048	0.131643
PB.10518.2|PCITRI_01758:16321-22803(-)|UnnamedSample_HQ_transcript/21539	NA	NA	2.79852	0.143906
PB.10519.1|PCITRI_01758:27088-32827(-)|UnnamedSample_HQ_transcript/77568	IPR013087 Zinc finger C2H2-type	g5671	-0.330356	0.370027
PB.10519.2|PCITRI_01758:27321-32688(-)|UnnamedSample_HQ_transcript/95012	IPR013087 Zinc finger C2H2-type	g5671	-0.315093	0.359993
PB.10521.1|PCITRI_01759:20609-23346(+)|UnnamedSample_HQ_transcript/105968	NA	g5676	-1.06599	0.171364
PB.10521.2|PCITRI_01759:20656-49664(+)|UnnamedSample_HQ_transcript/57605	IPR009786 Spot 14 family	NA	-0.539988	0.017719
PB.10521.4|PCITRI_01759:25297-26075(+)|UnnamedSample_HQ_transcript/115370	NA	scaff_01759	NA	NA
PB.10521.6|PCITRI_01759:37180-41882(+)|UnnamedSample_HQ_transcript/73408	IPR009786 Spot 14 family	NA	-0.48227	0.0312407
PB.10521.7|PCITRI_01759:37271-49664(+)|UnnamedSample_HQ_transcript/56089	IPR009786 Spot 14 family	NA	-0.358924	0.123737
PB.10522.1|PCITRI_01759:37389-41407(-)|UnnamedSample_HQ_transcript/107287	IPR009786 Spot 14 family	g5676	-0.541435	0.025565
PB.10523.2|PCITRI_01759:49811-51829(+)|UnnamedSample_HQ_transcript/58921	NA	scaff_01759	0.232116	0.288302
PB.10523.3|PCITRI_01759:50963-51815(+)|UnnamedSample_HQ_transcript/112510	NA	scaff_01759	0.28069	0.260817
PB.10524.1|PCITRI_01760:53786-55097(-)|UnnamedSample_HQ_transcript/114485	NA	g5679	3.71701	0.0228319
PB.10525.1|PCITRI_01762:5621-7155(-)|UnnamedSample_HQ_transcript/81883	NA	g5694	NA	NA
PB.10526.1|PCITRI_01762:33354-35202(-)|UnnamedSample_HQ_transcript/65282	IPR031940 Domain of unknown function DUF4772	g5696	-1.88039	0.0195011
PB.10527.1|PCITRI_01762:37349-39010(+)|UnnamedSample_HQ_transcript/91764	IPR018108 Mitochondrial substrate/solute carrier	NA	0.246684	0.146807
PB.10527.2|PCITRI_01762:37389-39010(+)|UnnamedSample_HQ_transcript/88108	IPR018108 Mitochondrial substrate/solute carrier	NA	0.407535	0.172064
PB.10527.3|PCITRI_01762:37412-38839(+)|UnnamedSample_HQ_transcript/99104	IPR018108 Mitochondrial substrate/solute carrier	NA	0.197858	0.303589
PB.10528.10|PCITRI_01762:43963-58407(-)|UnnamedSample_HQ_transcript/820	NA	NA	0.0520855	0.886376
PB.10528.16|PCITRI_01762:50923-58428(-)|UnnamedSample_HQ_transcript/11614	NA	g5699	-0.190186	0.537454
PB.10528.17|PCITRI_01762:50924-58426(-)|UnnamedSample_HQ_transcript/12664	NA	NA	-0.135509	0.709034
PB.10528.8|PCITRI_01762:43962-58422(-)|UnnamedSample_HQ_transcript/773	NA	g5699	-0.0621575	0.824523
PB.10529.1|PCITRI_01762:58653-60633(+)|UnnamedSample_HQ_transcript/85906	IPR022764 Peptidase S54, rhomboid domain	scaff_01762	0.56273	0.0133139
PB.10529.2|PCITRI_01762:58685-60433(+)|UnnamedSample_HQ_transcript/97414	IPR022764 Peptidase S54, rhomboid domain	scaff_01762	0.555363	0.0275596
PB.10530.1|PCITRI_01762:62415-64354(+)|UnnamedSample_HQ_transcript/83930	IPR000801 Esterase-like	NA	0.831774	0.0163256
PB.10530.2|PCITRI_01762:62452-64618(+)|UnnamedSample_HQ_transcript/73608	IPR000801 Esterase-like	NA	0.799183	0.00632445
PB.10530.3|PCITRI_01762:62926-64354(+)|UnnamedSample_HQ_transcript/95964	IPR000801 Esterase-like	NA	0.987815	0.00788836
PB.10531.3|PCITRI_01762:60616-62748(-)|UnnamedSample_HQ_transcript/80711	IPR000801 Esterase-like	NA	0.360951	0.201103
PB.10531.6|PCITRI_01762:60723-62818(-)|UnnamedSample_HQ_transcript/84645	IPR000801 Esterase-like	NA	0.350012	0.226123
PB.10533.1|PCITRI_01762:68922-73230(+)|UnnamedSample_HQ_transcript/15435	NA	NA	NA	NA
PB.10535.1|PCITRI_01765:85-7061(+)|UnnamedSample_HQ_transcript/47553	NA	NA	-0.268105	0.314237
PB.10535.2|PCITRI_01765:3242-7061(+)|UnnamedSample_HQ_transcript/78782	NA	NA	-0.31604	0.271339
PB.10536.1|PCITRI_01765:9830-13597(-)|UnnamedSample_HQ_transcript/13221	IPR002110 Ankyrin repeat,IPR005821 Ion transport domain	NA	0.0865704	0.396346
PB.10536.2|PCITRI_01765:9857-13770(-)|UnnamedSample_HQ_transcript/13744	IPR005821 Ion transport domain,IPR002110 Ankyrin repeat	NA	0.0870043	0.389283
PB.10537.14|PCITRI_01765:26204-37569(-)|UnnamedSample_HQ_transcript/3651	IPR004088 K Homology domain, type 1	NA	-0.0258719	0.858537
PB.10537.15|PCITRI_01765:26204-38076(-)|UnnamedSample_HQ_transcript/3796	IPR004088 K Homology domain, type 1	NA	-0.124609	0.233188
PB.10537.25|PCITRI_01765:26380-38086(-)|UnnamedSample_HQ_transcript/4481	IPR004088 K Homology domain, type 1	NA	-0.15878	0.136483
PB.10537.49|PCITRI_01765:26691-38128(-)|UnnamedSample_HQ_transcript/6101	IPR004088 K Homology domain, type 1	NA	-0.188088	0.0788633
PB.10537.50|PCITRI_01765:26850-38071(-)|UnnamedSample_HQ_transcript/7387	IPR004088 K Homology domain, type 1	NA	-0.0450262	0.804442
PB.10537.66|PCITRI_01765:28155-37644(-)|UnnamedSample_HQ_transcript/17840	IPR004088 K Homology domain, type 1	NA	-0.408873	0.0208013
PB.10537.67|PCITRI_01765:28155-38071(-)|UnnamedSample_HQ_transcript/19666	IPR004088 K Homology domain, type 1	NA	-0.413855	0.0204587
PB.10537.75|PCITRI_01765:28559-37933(-)|UnnamedSample_HQ_transcript/15841	IPR004088 K Homology domain, type 1	NA	-1.42483	0.012603
PB.10537.78|PCITRI_01765:31456-38066(-)|UnnamedSample_HQ_transcript/31238	IPR004088 K Homology domain, type 1	NA	NA	NA
PB.10537.79|PCITRI_01765:32833-38066(-)|UnnamedSample_HQ_transcript/35829	IPR004088 K Homology domain, type 1	NA	NA	NA
PB.10537.80|PCITRI_01765:32855-37875(-)|UnnamedSample_HQ_transcript/39980	IPR004088 K Homology domain, type 1	NA	NA	NA
PB.10537.84|PCITRI_01765:34582-38086(-)|UnnamedSample_HQ_transcript/84933	IPR004088 K Homology domain, type 1	NA	-1.1785	0.0152347
PB.10537.86|PCITRI_01765:35716-37384(-)|UnnamedSample_HQ_transcript/109215	IPR004088 K Homology domain, type 1	g5727	NA	NA
PB.10538.2|PCITRI_01765:39111-42367(-)|UnnamedSample_HQ_transcript/30836	NA	g5728	0.303189	0.0293951
PB.10538.3|PCITRI_01765:39111-42365(-)|UnnamedSample_HQ_transcript/34650	NA	NA	0.339948	0.039037
PB.10538.6|PCITRI_01765:39112-41061(-)|UnnamedSample_HQ_transcript/64983	NA	g5728	0.437128	0.0101497
PB.10539.1|PCITRI_01765:46192-52977(+)|UnnamedSample_HQ_transcript/59404	IPR019787 Zinc finger, PHD-finger,IPR025894 Polycomb-like MTF2 factor 2, C-terminal domain	NA	-0.60649	0.075498
PB.10539.2|PCITRI_01765:46441-55226(+)|UnnamedSample_HQ_transcript/10710	IPR019787 Zinc finger, PHD-finger,IPR025894 Polycomb-like MTF2 factor 2, C-terminal domain	NA	-0.460026	0.0852303
PB.10539.3|PCITRI_01765:46457-55226(+)|UnnamedSample_HQ_transcript/10352	IPR019787 Zinc finger, PHD-finger,IPR025894 Polycomb-like MTF2 factor 2, C-terminal domain	NA	-0.450541	0.11643
PB.10539.4|PCITRI_01765:46457-52676(+)|UnnamedSample_HQ_transcript/85958	IPR019787 Zinc finger, PHD-finger,IPR025894 Polycomb-like MTF2 factor 2, C-terminal domain	NA	-0.642491	0.0564496
PB.10539.5|PCITRI_01765:46493-53958(+)|UnnamedSample_HQ_transcript/32716	IPR019787 Zinc finger, PHD-finger,IPR025894 Polycomb-like MTF2 factor 2, C-terminal domain	NA	-0.562938	0.0766848
PB.1054.1|PCITRI_00037:370877-490929(+)|UnnamedSample_HQ_transcript/43706	IPR000276 G protein-coupled receptor, rhodopsin-like	NA	0.0559277	0.878004
PB.1054.3|PCITRI_00037:378210-490927(+)|UnnamedSample_HQ_transcript/46775	IPR000276 G protein-coupled receptor, rhodopsin-like	NA	0.149809	0.730807
PB.1054.5|PCITRI_00037:444859-490928(+)|UnnamedSample_HQ_transcript/40545	IPR000276 G protein-coupled receptor, rhodopsin-like	NA	-0.220195	0.470405
PB.1054.6|PCITRI_00037:444859-490929(+)|UnnamedSample_HQ_transcript/46100	IPR000276 G protein-coupled receptor, rhodopsin-like	NA	-0.11312	0.735549
PB.1054.7|PCITRI_00037:444863-490927(+)|UnnamedSample_HQ_transcript/39265	IPR000276 G protein-coupled receptor, rhodopsin-like	NA	-0.275671	0.406472
PB.1054.9|PCITRI_00037:449553-452668(+)|UnnamedSample_HQ_transcript/23377	IPR000477 Reverse transcriptase domain	scaff_00037	-0.167294	0.746028
PB.10541.1|PCITRI_01765:58426-63087(-)|UnnamedSample_HQ_transcript/72040	IPR001245 Serine-threonine/tyrosine-protein kinase, catalytic domain,IPR002110 Ankyrin repeat	NA	0.54389	0.00844845
PB.10542.3|PCITRI_01765:63783-66561(-)|UnnamedSample_HQ_transcript/55729	IPR000157 Toll/interleukin-1 receptor homology (TIR) domain	NA	-0.248526	0.104084
PB.10543.1|PCITRI_01766:6140-63213(+)|UnnamedSample_HQ_transcript/28061	NA	NA	-0.990737	0.0779766
PB.10543.2|PCITRI_01766:6140-44031(+)|UnnamedSample_HQ_transcript/51667	NA	g5741	-0.96727	0.0410322
PB.10545.1|PCITRI_01767:17536-47145(+)|UnnamedSample_HQ_transcript/3872	IPR024557 CCR4-NOT transcription complex subunit 1, domain 4,IPR032194 CCR4-NOT transcription complex subunit 1, HEAT repeat,IPR032191 CCR4-NOT transcription complex subunit 1, CAF1-binding domain,IPR032193 CCR4-NOT transcription complex subunit 1, TTP binding domain	NA	-0.605878	0.00362398
PB.10545.13|PCITRI_01767:20344-65468(+)|UnnamedSample_HQ_transcript/1740	IPR032191 CCR4-NOT transcription complex subunit 1, CAF1-binding domain,IPR024557 CCR4-NOT transcription complex subunit 1, domain 4,IPR007196 CCR4-Not complex component, Not1, C-terminal,IPR032194 CCR4-NOT transcription complex subunit 1, HEAT repeat,IPR032193 CCR4-NOT transcription complex subunit 1, TTP binding domain	NA	-0.373087	0.0285717
PB.10545.14|PCITRI_01767:25199-65325(+)|UnnamedSample_HQ_transcript/1207	IPR007196 CCR4-Not complex component, Not1, C-terminal,IPR024557 CCR4-NOT transcription complex subunit 1, domain 4,IPR032193 CCR4-NOT transcription complex subunit 1, TTP binding domain,IPR032191 CCR4-NOT transcription complex subunit 1, CAF1-binding domain	NA	-0.396283	0.0285127
PB.10545.15|PCITRI_01767:25478-66058(+)|UnnamedSample_HQ_transcript/824	IPR007196 CCR4-Not complex component, Not1, C-terminal,IPR024557 CCR4-NOT transcription complex subunit 1, domain 4,IPR032193 CCR4-NOT transcription complex subunit 1, TTP binding domain,IPR032191 CCR4-NOT transcription complex subunit 1, CAF1-binding domain	NA	-0.316278	0.0558634
PB.10545.16|PCITRI_01767:25484-65469(+)|UnnamedSample_HQ_transcript/1303	IPR007196 CCR4-Not complex component, Not1, C-terminal,IPR024557 CCR4-NOT transcription complex subunit 1, domain 4,IPR032193 CCR4-NOT transcription complex subunit 1, TTP binding domain,IPR032191 CCR4-NOT transcription complex subunit 1, CAF1-binding domain	NA	-0.362543	0.0316575
PB.10545.17|PCITRI_01767:25494-47145(+)|UnnamedSample_HQ_transcript/19718	IPR032191 CCR4-NOT transcription complex subunit 1, CAF1-binding domain,IPR024557 CCR4-NOT transcription complex subunit 1, domain 4,IPR032193 CCR4-NOT transcription complex subunit 1, TTP binding domain	NA	-0.743521	0.0112889
PB.10545.18|PCITRI_01767:25531-65778(+)|UnnamedSample_HQ_transcript/1048	IPR032193 CCR4-NOT transcription complex subunit 1, TTP binding domain,IPR024557 CCR4-NOT transcription complex subunit 1, domain 4,IPR032191 CCR4-NOT transcription complex subunit 1, CAF1-binding domain,IPR007196 CCR4-Not complex component, Not1, C-terminal	NA	-0.250597	0.0480747
PB.10545.19|PCITRI_01767:25540-36005(+)|UnnamedSample_HQ_transcript/110589	IPR032193 CCR4-NOT transcription complex subunit 1, TTP binding domain	g5750	NA	NA
PB.10545.2|PCITRI_01767:17545-27267(+)|UnnamedSample_HQ_transcript/16188	IPR032194 CCR4-NOT transcription complex subunit 1, HEAT repeat	g5750	-0.477019	0.0297602
PB.10545.24|PCITRI_01767:41098-66058(+)|UnnamedSample_HQ_transcript/3382	IPR024557 CCR4-NOT transcription complex subunit 1, domain 4,IPR032191 CCR4-NOT transcription complex subunit 1, CAF1-binding domain,IPR007196 CCR4-Not complex component, Not1, C-terminal	NA	-0.292136	0.0537125
PB.10545.25|PCITRI_01767:41155-65469(+)|UnnamedSample_HQ_transcript/6217	IPR024557 CCR4-NOT transcription complex subunit 1, domain 4,IPR007196 CCR4-Not complex component, Not1, C-terminal,IPR032191 CCR4-NOT transcription complex subunit 1, CAF1-binding domain	NA	-0.35843	0.0187268
PB.10545.3|PCITRI_01767:17545-66058(+)|UnnamedSample_HQ_transcript/184	IPR032191 CCR4-NOT transcription complex subunit 1, CAF1-binding domain,IPR032194 CCR4-NOT transcription complex subunit 1, HEAT repeat,IPR032193 CCR4-NOT transcription complex subunit 1, TTP binding domain,IPR007196 CCR4-Not complex component, Not1, C-terminal,IPR024557 CCR4-NOT transcription complex subunit 1, domain 4	NA	-0.336012	0.0171682
PB.10545.4|PCITRI_01767:17545-66058(+)|UnnamedSample_HQ_transcript/187	IPR032193 CCR4-NOT transcription complex subunit 1, TTP binding domain,IPR032194 CCR4-NOT transcription complex subunit 1, HEAT repeat,IPR007196 CCR4-Not complex component, Not1, C-terminal,IPR032191 CCR4-NOT transcription complex subunit 1, CAF1-binding domain,IPR024557 CCR4-NOT transcription complex subunit 1, domain 4	NA	-0.359831	0.0120389
PB.10545.46|PCITRI_01767:55347-66058(+)|UnnamedSample_HQ_transcript/38374	IPR007196 CCR4-Not complex component, Not1, C-terminal	g5750	0.0893296	0.731841
PB.10545.5|PCITRI_01767:17545-36016(+)|UnnamedSample_HQ_transcript/25298	IPR032194 CCR4-NOT transcription complex subunit 1, HEAT repeat,IPR032193 CCR4-NOT transcription complex subunit 1, TTP binding domain	NA	-0.416796	0.0728768
PB.10545.6|PCITRI_01767:17545-36016(+)|UnnamedSample_HQ_transcript/25707	IPR032193 CCR4-NOT transcription complex subunit 1, TTP binding domain,IPR032194 CCR4-NOT transcription complex subunit 1, HEAT repeat	g5750	-0.504096	0.00530835
PB.10545.7|PCITRI_01767:17545-65469(+)|UnnamedSample_HQ_transcript/322	IPR032193 CCR4-NOT transcription complex subunit 1, TTP binding domain,IPR032194 CCR4-NOT transcription complex subunit 1, HEAT repeat,IPR007196 CCR4-Not complex component, Not1, C-terminal,IPR032191 CCR4-NOT transcription complex subunit 1, CAF1-binding domain,IPR024557 CCR4-NOT transcription complex subunit 1, domain 4	NA	-0.386522	0.00913205
PB.10545.8|PCITRI_01767:17545-47145(+)|UnnamedSample_HQ_transcript/3915	IPR024557 CCR4-NOT transcription complex subunit 1, domain 4,IPR032193 CCR4-NOT transcription complex subunit 1, TTP binding domain,IPR032194 CCR4-NOT transcription complex subunit 1, HEAT repeat,IPR032191 CCR4-NOT transcription complex subunit 1, CAF1-binding domain	NA	-0.537577	0.00599442
PB.10545.9|PCITRI_01767:17545-26217(+)|UnnamedSample_HQ_transcript/41316	IPR032194 CCR4-NOT transcription complex subunit 1, HEAT repeat	g5750	-0.452619	0.0145811
PB.10546.10|PCITRI_01767:14679-17298(-)|UnnamedSample_HQ_transcript/66262	IPR022030 Splicing factor 3A subunit 1, conserved domain,IPR000061 SWAP/Surp	g5749	-0.195837	0.368797
PB.10546.11|PCITRI_01767:15127-17310(-)|UnnamedSample_HQ_transcript/79789	IPR000061 SWAP/Surp,IPR022030 Splicing factor 3A subunit 1, conserved domain	g5749	-0.170007	0.405221
PB.10546.7|PCITRI_01767:10204-19635(-)|UnnamedSample_HQ_transcript/6302	IPR022030 Splicing factor 3A subunit 1, conserved domain,IPR000626 Ubiquitin-like domain,IPR000061 SWAP/Surp	NA	0.00647566	0.981127
PB.10547.1|PCITRI_01767:65779-71920(-)|UnnamedSample_HQ_transcript/57725	NA	NA	-0.0466533	0.843182
PB.10547.2|PCITRI_01767:65999-71944(-)|UnnamedSample_HQ_transcript/67913	NA	NA	-0.0439701	0.855725
PB.10547.7|PCITRI_01767:66364-71887(-)|UnnamedSample_HQ_transcript/88477	NA	NA	-0.0160312	0.950285
PB.10548.2|PCITRI_01767:72589-75563(-)|UnnamedSample_HQ_transcript/28132	IPR007319 Small-subunit processome, Utp21,IPR001680 WD40 repeat	NA	0.0737965	0.745681
PB.10548.3|PCITRI_01767:72590-74255(-)|UnnamedSample_HQ_transcript/75192	IPR001680 WD40 repeat,IPR007319 Small-subunit processome, Utp21	g5752	0.155104	0.486723
PB.10548.4|PCITRI_01767:72791-75563(-)|UnnamedSample_HQ_transcript/30947	IPR007319 Small-subunit processome, Utp21,IPR001680 WD40 repeat	g5752	0.0383805	0.870423
PB.1055.1|PCITRI_00037:427663-428444(-)|UnnamedSample_HQ_transcript/115145	IPR013151 Immunoglobulin	g1878	1.67587	0.00450175
PB.10550.2|PCITRI_01771:47846-64116(+)|UnnamedSample_HQ_transcript/52999	IPR003961 Fibronectin type III	NA	-0.734847	0.0598523
PB.10550.3|PCITRI_01771:48568-65005(+)|UnnamedSample_HQ_transcript/10195	IPR003961 Fibronectin type III	NA	-0.658136	0.148996
PB.10550.5|PCITRI_01771:49161-62788(+)|UnnamedSample_HQ_transcript/118901	NA	NA	-0.50465	0.413943
PB.10553.1|PCITRI_01772:4556-7255(+)|UnnamedSample_HQ_transcript/56932	IPR040896 26S proteasome regulatory subunit RPN5, C-terminal domain,IPR000717 Proteasome component (PCI) domain	g5775	0.0542908	0.767133
PB.10553.2|PCITRI_01772:4564-5607(+)|UnnamedSample_HQ_transcript/115563	NA	g5775	-0.0535529	0.804211
PB.10553.6|PCITRI_01772:4602-6881(+)|UnnamedSample_HQ_transcript/50380	NA	scaff_01772	0.182983	0.467214
PB.10558.11|PCITRI_01772:24435-28576(-)|UnnamedSample_HQ_transcript/26065	IPR000795 Translational (tr)-type GTP-binding domain,IPR004160 Translation elongation factor EFTu/EF1A, C-terminal,IPR009818 Ataxin-2, C-terminal	NA	-0.166938	0.195104
PB.10558.12|PCITRI_01772:24505-28580(-)|UnnamedSample_HQ_transcript/30712	IPR009818 Ataxin-2, C-terminal,IPR000795 Translational (tr)-type GTP-binding domain,IPR004160 Translation elongation factor EFTu/EF1A, C-terminal	g5780	-0.200805	0.183124
PB.10558.15|PCITRI_01772:24708-28550(-)|UnnamedSample_HQ_transcript/37168	IPR009818 Ataxin-2, C-terminal,IPR004160 Translation elongation factor EFTu/EF1A, C-terminal,IPR000795 Translational (tr)-type GTP-binding domain	NA	-0.137832	0.366106
PB.10558.16|PCITRI_01772:24775-28584(-)|UnnamedSample_HQ_transcript/38041	IPR009818 Ataxin-2, C-terminal,IPR000795 Translational (tr)-type GTP-binding domain,IPR004160 Translation elongation factor EFTu/EF1A, C-terminal	g5780	-0.233748	0.0728768
PB.10558.17|PCITRI_01772:25573-28529(-)|UnnamedSample_HQ_transcript/69164	IPR000795 Translational (tr)-type GTP-binding domain,IPR009818 Ataxin-2, C-terminal,IPR004160 Translation elongation factor EFTu/EF1A, C-terminal	g5780	-0.339676	0.0262061
PB.10558.2|PCITRI_01772:24188-28550(-)|UnnamedSample_HQ_transcript/20851	IPR000795 Translational (tr)-type GTP-binding domain,IPR004160 Translation elongation factor EFTu/EF1A, C-terminal,IPR009818 Ataxin-2, C-terminal	NA	-0.159524	0.210097
PB.10558.3|PCITRI_01772:24188-28566(-)|UnnamedSample_HQ_transcript/22409	IPR009818 Ataxin-2, C-terminal,IPR000795 Translational (tr)-type GTP-binding domain,IPR004160 Translation elongation factor EFTu/EF1A, C-terminal	g5780	-0.201054	0.101503
PB.10558.7|PCITRI_01772:24364-28560(-)|UnnamedSample_HQ_transcript/25266	IPR009818 Ataxin-2, C-terminal,IPR000795 Translational (tr)-type GTP-binding domain,IPR004160 Translation elongation factor EFTu/EF1A, C-terminal	g5780	-0.206294	0.0952861
PB.10559.1|PCITRI_01772:31534-33426(-)|UnnamedSample_HQ_transcript/75446	IPR007965 Gcn5-related N-acetyltransferase (GNAT) domain, ATAT-type	g5781	0.147643	0.639178
PB.10560.1|PCITRI_01772:34053-35567(+)|UnnamedSample_HQ_transcript/105350	NA	NA	1.30788	0.0749364
PB.10561.1|PCITRI_01772:39492-40735(+)|UnnamedSample_HQ_transcript/106159	NA	g5783	1.68281	0.0399135
PB.10562.1|PCITRI_01772:46736-48063(+)|UnnamedSample_HQ_transcript/107558	NA	g5784	1.67066	0.0627683
PB.10563.1|PCITRI_01773:2021-3500(+)|UnnamedSample_HQ_transcript/84147	NA	scaff_01773	NA	NA
PB.10565.1|PCITRI_01773:26154-28258(+)|UnnamedSample_HQ_transcript/53967	IPR018631 AAA-ATPase-like domain	scaff_01773	0.459896	0.205326
PB.10566.1|PCITRI_01773:31223-33373(+)|UnnamedSample_HQ_transcript/52165	IPR018631 AAA-ATPase-like domain	scaff_01773	0.630334	0.202954
PB.10567.1|PCITRI_01773:36118-38217(+)|UnnamedSample_HQ_transcript/55072	IPR018631 AAA-ATPase-like domain	scaff_01773	0.560202	0.133985
PB.10568.1|PCITRI_01773:47898-50266(+)|UnnamedSample_HQ_transcript/51581	IPR018631 AAA-ATPase-like domain	NA	0.694385	0.0971809
PB.10569.1|PCITRI_01773:53217-56012(+)|UnnamedSample_HQ_transcript/30968	IPR018631 AAA-ATPase-like domain	NA	1.72597	0.0046471
PB.10569.2|PCITRI_01773:53225-55531(+)|UnnamedSample_HQ_transcript/46625	IPR018631 AAA-ATPase-like domain	scaff_01773	1.48614	0.00977497
PB.10570.1|PCITRI_01774:30833-36041(-)|UnnamedSample_HQ_transcript/93872	NA	g5796	0.371004	0.912273
PB.10571.1|PCITRI_01774:45932-60780(-)|UnnamedSample_HQ_transcript/39532	IPR012446 Calcium release-activated calcium channel protein	g5797	1.10785	0.0559344
PB.10574.1|PCITRI_01779:63284-67829(+)|UnnamedSample_HQ_transcript/6268	IPR041577 Reverse transcriptase/retrotransposon-derived protein, RNase H-like domain,IPR001584 Integrase, catalytic core,IPR041588 Integrase zinc-binding domain,IPR000477 Reverse transcriptase domain	scaff_01779	-1.10677	0.308785
PB.10574.2|PCITRI_01779:63284-67829(+)|UnnamedSample_HQ_transcript/6888	IPR041577 Reverse transcriptase/retrotransposon-derived protein, RNase H-like domain,IPR001584 Integrase, catalytic core,IPR041588 Integrase zinc-binding domain,IPR000477 Reverse transcriptase domain	scaff_01779	-0.759379	0.524562
PB.10576.1|PCITRI_01784:23397-44187(-)|UnnamedSample_HQ_transcript/2513	IPR002049 Laminin-type EGF domain,IPR008211 Laminin, N-terminal	NA	-1.49325	0.000666079
PB.10576.2|PCITRI_01784:23397-44004(-)|UnnamedSample_HQ_transcript/3187	IPR002049 Laminin-type EGF domain,IPR008211 Laminin, N-terminal	NA	NA	NA
PB.10576.3|PCITRI_01784:24868-43989(-)|UnnamedSample_HQ_transcript/8281	IPR002049 Laminin-type EGF domain,IPR008211 Laminin, N-terminal	NA	-5.23419	0.00430643
PB.10576.4|PCITRI_01784:25150-44012(-)|UnnamedSample_HQ_transcript/10124	IPR008211 Laminin, N-terminal,IPR002049 Laminin-type EGF domain	NA	-4.70199	0.00483228
PB.10576.6|PCITRI_01784:35047-43999(-)|UnnamedSample_HQ_transcript/109690	IPR008211 Laminin, N-terminal	NA	-5.15096	0.0038846
PB.10577.2|PCITRI_01784:46761-59852(-)|UnnamedSample_HQ_transcript/44967	IPR013767 PAS fold,IPR011598 Myc-type, basic helix-loop-helix (bHLH) domain	NA	-0.724261	0.0163707
PB.10578.1|PCITRI_01785:34059-38257(-)|UnnamedSample_HQ_transcript/67993	IPR006153 Cation/H+ exchanger	NA	1.3758	0.0610376
PB.10579.1|PCITRI_01785:40549-47192(-)|UnnamedSample_HQ_transcript/72335	IPR006153 Cation/H+ exchanger	g5841	3.4238	0.0382342
PB.1058.1|PCITRI_00038:89377-96022(+)|UnnamedSample_HQ_transcript/8030	NA	NA	-0.194278	0.721067
PB.1058.10|PCITRI_00038:89447-227698(+)|UnnamedSample_HQ_transcript/1193	IPR007123 Gelsolin-like domain	NA	-1.45595	0.0087363
PB.1058.11|PCITRI_00038:89447-172356(+)|UnnamedSample_HQ_transcript/90344	NA	NA	NA	NA
PB.1058.12|PCITRI_00038:89447-194069(+)|UnnamedSample_HQ_transcript/9207	IPR009262 Solute carrier family 35 member SLC35F1/F2/F6	NA	-0.9446	0.0152105
PB.1058.14|PCITRI_00038:95899-145161(+)|UnnamedSample_HQ_transcript/5396	NA	g1893	-0.396121	0.0544756
PB.1058.15|PCITRI_00038:95899-163123(+)|UnnamedSample_HQ_transcript/8183	NA	NA	-0.43562	0.0382158
PB.1058.16|PCITRI_00038:98644-99895(+)|UnnamedSample_HQ_transcript/94595	NA	scaff_00038	0.302543	0.734726
PB.1058.17|PCITRI_00038:108609-109799(+)|UnnamedSample_HQ_transcript/97638	NA	scaff_00038	NA	NA
PB.1058.18|PCITRI_00038:111769-113881(+)|UnnamedSample_HQ_transcript/54266	NA	scaff_00038	1.21006	0.261784
PB.1058.19|PCITRI_00038:118090-123014(+)|UnnamedSample_HQ_transcript/11002	NA	NA	NA	NA
PB.1058.22|PCITRI_00038:137701-143413(+)|UnnamedSample_HQ_transcript/10651	NA	NA	-0.31102	0.154932
PB.1058.23|PCITRI_00038:137909-181981(+)|UnnamedSample_HQ_transcript/8039	NA	NA	-0.310746	0.142293
PB.1058.25|PCITRI_00038:151717-194214(+)|UnnamedSample_HQ_transcript/6218	NA	NA	-0.705979	0.0370333
PB.1058.26|PCITRI_00038:151749-173523(+)|UnnamedSample_HQ_transcript/31721	NA	NA	-1.7052	0.00685058
PB.1058.27|PCITRI_00038:152992-181981(+)|UnnamedSample_HQ_transcript/27712	NA	NA	-1.97659	0.0128748
PB.1058.28|PCITRI_00038:157330-173524(+)|UnnamedSample_HQ_transcript/39183	NA	NA	-4.06245	0.00281968
PB.1058.29|PCITRI_00038:157473-188392(+)|UnnamedSample_HQ_transcript/19268	IPR009262 Solute carrier family 35 member SLC35F1/F2/F6	NA	-2.61758	0.00224496
PB.1058.30|PCITRI_00038:157473-181981(+)|UnnamedSample_HQ_transcript/30613	NA	NA	-2.0712	0.011119
PB.1058.32|PCITRI_00038:157514-182148(+)|UnnamedSample_HQ_transcript/26522	IPR009262 Solute carrier family 35 member SLC35F1/F2/F6	NA	NA	NA
PB.1058.33|PCITRI_00038:157595-181969(+)|UnnamedSample_HQ_transcript/30519	NA	NA	-4.60762	0.00245234
PB.1058.34|PCITRI_00038:161323-164674(+)|UnnamedSample_HQ_transcript/19391	NA	NA	0.424664	0.366549
PB.1058.37|PCITRI_00038:163663-165290(+)|UnnamedSample_HQ_transcript/78580	NA	NA	0.115703	0.850959
PB.1058.38|PCITRI_00038:171410-194226(+)|UnnamedSample_HQ_transcript/14308	NA	g1895	-0.282147	0.239965
PB.1058.4|PCITRI_00038:89406-194271(+)|UnnamedSample_HQ_transcript/9137	NA	NA	-0.663959	0.0406518
PB.1058.43|PCITRI_00038:181504-227698(+)|UnnamedSample_HQ_transcript/11675	IPR009262 Solute carrier family 35 member SLC35F1/F2/F6,IPR007123 Gelsolin-like domain	NA	-0.786024	0.0185127
PB.1058.45|PCITRI_00038:186732-194213(+)|UnnamedSample_HQ_transcript/96942	NA	g1895	-0.599431	0.0527198
PB.1058.46|PCITRI_00038:192359-227698(+)|UnnamedSample_HQ_transcript/21775	IPR007123 Gelsolin-like domain	NA	-0.993756	0.0101238
PB.1058.47|PCITRI_00038:192398-221358(+)|UnnamedSample_HQ_transcript/17902	NA	NA	-0.978614	0.0333817
PB.1058.48|PCITRI_00038:192425-194214(+)|UnnamedSample_HQ_transcript/102452	NA	g1895	-0.170255	0.432856
PB.1058.49|PCITRI_00038:227509-236824(+)|UnnamedSample_HQ_transcript/73209	IPR007123 Gelsolin-like domain,IPR003128 Villin headpiece	g1898	NA	NA
PB.1058.7|PCITRI_00038:89428-182147(+)|UnnamedSample_HQ_transcript/23002	IPR009262 Solute carrier family 35 member SLC35F1/F2/F6	NA	-1.94908	0.00140788
PB.1058.8|PCITRI_00038:89431-188332(+)|UnnamedSample_HQ_transcript/17676	NA	NA	-1.58186	0.00237442
PB.10580.1|PCITRI_01785:63670-64417(+)|UnnamedSample_HQ_transcript/115971	NA	scaff_01785	NA	NA
PB.10581.1|PCITRI_01785:48295-65815(-)|UnnamedSample_HQ_transcript/60713	IPR006153 Cation/H+ exchanger	NA	0.75245	0.00313204
PB.10581.10|PCITRI_01785:53913-65809(-)|UnnamedSample_HQ_transcript/44229	IPR006153 Cation/H+ exchanger	NA	0.588827	0.00079599
PB.10581.11|PCITRI_01785:53913-65755(-)|UnnamedSample_HQ_transcript/46230	IPR006153 Cation/H+ exchanger	NA	0.636168	0.000793486
PB.10581.12|PCITRI_01785:53913-65842(-)|UnnamedSample_HQ_transcript/47828	IPR006153 Cation/H+ exchanger	NA	0.681387	0.000723864
PB.10581.13|PCITRI_01785:53913-65788(-)|UnnamedSample_HQ_transcript/58297	IPR006153 Cation/H+ exchanger	NA	0.679624	0.000475869
PB.10581.18|PCITRI_01785:53914-67063(-)|UnnamedSample_HQ_transcript/50441	IPR006153 Cation/H+ exchanger	NA	0.534049	0.00188912
PB.10581.19|PCITRI_01785:54561-66904(-)|UnnamedSample_HQ_transcript/76274	IPR006153 Cation/H+ exchanger	NA	0.463837	0.00401833
PB.10581.2|PCITRI_01785:48296-67037(-)|UnnamedSample_HQ_transcript/58718	IPR006153 Cation/H+ exchanger	NA	0.663385	0.0050438
PB.10581.20|PCITRI_01785:63926-67063(-)|UnnamedSample_HQ_transcript/46889	NA	NA	0.801978	0.125194
PB.10581.3|PCITRI_01785:48296-67031(-)|UnnamedSample_HQ_transcript/59147	IPR006153 Cation/H+ exchanger	NA	0.681027	0.00399067
PB.10581.4|PCITRI_01785:48297-66992(-)|UnnamedSample_HQ_transcript/41427	IPR006153 Cation/H+ exchanger	NA	0.554792	0.00580888
PB.10581.7|PCITRI_01785:53913-67063(-)|UnnamedSample_HQ_transcript/39816	IPR006153 Cation/H+ exchanger	NA	0.548142	0.000941639
PB.10581.9|PCITRI_01785:53913-66981(-)|UnnamedSample_HQ_transcript/43645	IPR006153 Cation/H+ exchanger	NA	0.590571	0.000945826
PB.10582.5|PCITRI_01785:73105-75632(-)|UnnamedSample_HQ_transcript/61179	NA	g5845	0.416912	0.0606763
PB.10582.6|PCITRI_01785:73105-75468(-)|UnnamedSample_HQ_transcript/74665	NA	NA	0.531809	0.0547623
PB.10583.1|PCITRI_01787:1961-3798(-)|UnnamedSample_HQ_transcript/65880	NA	scaff_01787	NA	NA
PB.10584.1|PCITRI_01787:5464-6157(+)|UnnamedSample_HQ_transcript/118325	NA	scaff_01787	-0.967917	0.505646
PB.10585.1|PCITRI_01788:3463-10154(+)|UnnamedSample_HQ_transcript/46162	NA	g5856	0.25066	0.0753937
PB.10587.1|PCITRI_01788:37614-62066(-)|UnnamedSample_HQ_transcript/64523	IPR002347 Short-chain dehydrogenase/reductase SDR	NA	0.0756371	0.831966
PB.10587.3|PCITRI_01788:38321-62066(-)|UnnamedSample_HQ_transcript/99113	IPR002347 Short-chain dehydrogenase/reductase SDR	NA	-0.0591847	0.887011
PB.10588.2|PCITRI_01789:55392-56477(-)|UnnamedSample_HQ_transcript/118461	IPR013766 Thioredoxin domain	NA	1.52299	0.192811
PB.10589.1|PCITRI_01789:63987-65746(+)|UnnamedSample_HQ_transcript/72848	IPR002557 Chitin binding domain	g5864	-1.39847	0.00819297
PB.10589.2|PCITRI_01789:64043-66867(+)|UnnamedSample_HQ_transcript/31730	IPR002557 Chitin binding domain	scaff_04144	-0.683539	0.0796095
PB.10589.3|PCITRI_01789:64043-66777(+)|UnnamedSample_HQ_transcript/36747	IPR002557 Chitin binding domain	NA	0.970776	0.4041
PB.1059.1|PCITRI_00038:90586-92229(-)|UnnamedSample_HQ_transcript/75715	NA	scaff_00038	NA	NA
PB.10590.1|PCITRI_01791:1496-7915(+)|UnnamedSample_HQ_transcript/5816	IPR011632 Domain of unknown function DUF1601	NA	0.586749	0.0406577
PB.10590.2|PCITRI_01791:1713-7916(+)|UnnamedSample_HQ_transcript/6865	IPR011632 Domain of unknown function DUF1601	NA	0.550852	0.0431387
PB.10591.1|PCITRI_01791:8570-9849(+)|UnnamedSample_HQ_transcript/99511	IPR009073 Co-chaperone HscB, C-terminal oligomerisation domain,IPR001623 DnaJ domain	g5872	0.811498	0.00532401
PB.10591.2|PCITRI_01791:8585-10065(+)|UnnamedSample_HQ_transcript/91214	IPR009073 Co-chaperone HscB, C-terminal oligomerisation domain,IPR001623 DnaJ domain	g5872	0.9054	0.00542399
PB.10592.1|PCITRI_01791:10224-13334(+)|UnnamedSample_HQ_transcript/76056	IPR001128 Cytochrome P450	g5873	1.91234	0.0265076
PB.10592.2|PCITRI_01791:11498-13336(+)|UnnamedSample_HQ_transcript/114309	IPR001128 Cytochrome P450	NA	1.85248	0.0210697
PB.10593.1|PCITRI_01791:13614-17981(+)|UnnamedSample_HQ_transcript/37981	IPR001128 Cytochrome P450	NA	1.2544	0.00919689
PB.10593.2|PCITRI_01791:13665-17979(+)|UnnamedSample_HQ_transcript/39349	IPR001128 Cytochrome P450	g5874	1.27717	0.0083582
PB.10593.5|PCITRI_01791:17690-21546(+)|UnnamedSample_HQ_transcript/59519	IPR001128 Cytochrome P450	NA	0.810226	0.0795806
PB.10593.6|PCITRI_01791:17716-21546(+)|UnnamedSample_HQ_transcript/60795	IPR001128 Cytochrome P450	g5875	0.676628	0.12552
PB.10594.1|PCITRI_01791:25895-35107(+)|UnnamedSample_HQ_transcript/57752	IPR001128 Cytochrome P450	g5876	2.31932	0.0101479
PB.10594.2|PCITRI_01791:26179-31393(+)|UnnamedSample_HQ_transcript/100475	IPR001128 Cytochrome P450	g5876	2.08201	0.0186137
PB.10594.5|PCITRI_01791:29956-35107(+)|UnnamedSample_HQ_transcript/112712	IPR001128 Cytochrome P450	g5876	2.47732	0.010334
PB.10596.1|PCITRI_01794:9849-10690(-)|UnnamedSample_HQ_transcript/115936	NA	g5888	1.06104	0.063094
PB.10597.1|PCITRI_01794:71017-74082(+)|UnnamedSample_HQ_transcript/80651	IPR000980 SH2 domain	NA	-0.577051	0.0047705
PB.10598.1|PCITRI_01795:11207-12813(+)|UnnamedSample_HQ_transcript/82226	NA	g5898	-0.321397	0.383595
PB.10599.1|PCITRI_01795:32267-48697(+)|UnnamedSample_HQ_transcript/79968	IPR002213 UDP-glucuronosyl/UDP-glucosyltransferase	g5902	0.0871238	0.788135
PB.10599.2|PCITRI_01795:40853-44407(+)|UnnamedSample_HQ_transcript/15996	IPR002213 UDP-glucuronosyl/UDP-glucosyltransferase	scaff_01795	3.53448	0.00147252
PB.106.2|PCITRI_00002:780248-832049(-)|UnnamedSample_HQ_transcript/11200	IPR007110 Immunoglobulin-like domain,IPR003961 Fibronectin type III	NA	-1.65846	0.000405181
PB.1060.1|PCITRI_00038:125209-126573(-)|UnnamedSample_HQ_transcript/89670	NA	scaff_00038	NA	NA
PB.10600.1|PCITRI_01797:7177-8609(-)|UnnamedSample_HQ_transcript/86139	NA	scaff_01797	NA	NA
PB.10601.1|PCITRI_01798:34570-35913(+)|UnnamedSample_HQ_transcript/113620	IPR004911 Gamma interferon inducible lysosomal thiol reductase GILT	g5918	-2.29772	0.417838
PB.10603.1|PCITRI_01799:61609-68324(+)|UnnamedSample_HQ_transcript/44710	IPR024571 ERAP1-like C-terminal domain,IPR014782 Peptidase M1, membrane alanine aminopeptidase	NA	0.449078	0.220254
PB.10604.1|PCITRI_01802:21960-23629(+)|UnnamedSample_HQ_transcript/74330	NA	scaff_01802	NA	NA
PB.10605.10|PCITRI_01802:20274-37981(-)|UnnamedSample_HQ_transcript/5629	IPR003619 MAD homology 1, Dwarfin-type	NA	-0.920239	0.0015063
PB.10605.14|PCITRI_01802:27064-37981(-)|UnnamedSample_HQ_transcript/30681	IPR003619 MAD homology 1, Dwarfin-type	NA	-2.72033	0.000659872
PB.10605.15|PCITRI_01802:27067-37981(-)|UnnamedSample_HQ_transcript/28699	IPR003619 MAD homology 1, Dwarfin-type	NA	-3.33962	9.79e-05
PB.10605.17|PCITRI_01802:31067-37956(-)|UnnamedSample_HQ_transcript/35925	IPR003619 MAD homology 1, Dwarfin-type	NA	NA	NA
PB.10605.18|PCITRI_01802:31082-37978(-)|UnnamedSample_HQ_transcript/37269	IPR003619 MAD homology 1, Dwarfin-type	NA	-2.98509	0.00118249
PB.10605.5|PCITRI_01802:20272-37981(-)|UnnamedSample_HQ_transcript/5996	IPR003619 MAD homology 1, Dwarfin-type	NA	-1.01396	0.00140254
PB.10606.1|PCITRI_01802:57949-60664(-)|UnnamedSample_HQ_transcript/37898	NA	g5959	-0.111063	0.912387
PB.10606.2|PCITRI_01802:58054-59919(-)|UnnamedSample_HQ_transcript/64673	NA	g5959	0.0195227	0.983536
PB.10607.10|PCITRI_01802:67285-74175(-)|UnnamedSample_HQ_transcript/21308	IPR041611 SKICH domain	NA	-0.265177	0.078865
PB.10607.12|PCITRI_01802:67318-74158(-)|UnnamedSample_HQ_transcript/16600	IPR041611 SKICH domain	g5960	-0.617368	0.0474777
PB.10607.17|PCITRI_01802:67319-74181(-)|UnnamedSample_HQ_transcript/19410	IPR041611 SKICH domain	g5960	-0.240514	0.119672
PB.10607.20|PCITRI_01802:67401-74193(-)|UnnamedSample_HQ_transcript/25805	IPR041611 SKICH domain	g5960	-0.383691	0.034557
PB.10607.23|PCITRI_01802:71751-74198(-)|UnnamedSample_HQ_transcript/77818	IPR041611 SKICH domain	g5960	-2.2217	0.00545257
PB.10607.25|PCITRI_01802:72267-74168(-)|UnnamedSample_HQ_transcript/90821	IPR041611 SKICH domain	g5960	-3.46222	0.0248122
PB.10607.27|PCITRI_01802:72724-74193(-)|UnnamedSample_HQ_transcript/107172	IPR041611 SKICH domain	g5960	-2.23338	0.00706759
PB.10607.3|PCITRI_01802:67282-74248(-)|UnnamedSample_HQ_transcript/21402	IPR041611 SKICH domain	g5960	-0.300159	0.128878
PB.10607.8|PCITRI_01802:67284-74181(-)|UnnamedSample_HQ_transcript/23309	IPR041611 SKICH domain	g5960	-0.357876	0.0834687
PB.10608.1|PCITRI_01803:5739-10276(+)|UnnamedSample_HQ_transcript/59783	IPR002018 Carboxylesterase, type B	scaff_01606	0.559644	0.366301
PB.10609.1|PCITRI_01803:48510-55730(+)|UnnamedSample_HQ_transcript/77342	IPR002018 Carboxylesterase, type B	g5971	-0.17115	0.688431
PB.1061.1|PCITRI_00038:390001-391734(+)|UnnamedSample_HQ_transcript/77363	IPR002937 Amine oxidase	NA	0.252679	0.673179
PB.10610.1|PCITRI_01803:65301-73919(+)|UnnamedSample_HQ_transcript/61536	IPR002018 Carboxylesterase, type B	scaff_01803	1.32734	0.0300733
PB.10610.2|PCITRI_01803:65304-73919(+)|UnnamedSample_HQ_transcript/62004	IPR002018 Carboxylesterase, type B	scaff_01803	1.48404	0.0145919
PB.10610.3|PCITRI_01803:65304-73919(+)|UnnamedSample_HQ_transcript/65359	IPR002018 Carboxylesterase, type B	g5973	1.36127	0.0271392
PB.10611.1|PCITRI_01805:21976-27784(-)|UnnamedSample_HQ_transcript/29909	IPR016435 Diphthamide synthesis DPH1/DPH2	NA	0.144006	0.681033
PB.10611.2|PCITRI_01805:22044-27866(-)|UnnamedSample_HQ_transcript/39355	IPR016435 Diphthamide synthesis DPH1/DPH2	NA	0.233719	0.425521
PB.10611.3|PCITRI_01805:25602-27836(-)|UnnamedSample_HQ_transcript/55719	IPR016435 Diphthamide synthesis DPH1/DPH2	g5980	0.0148101	0.966678
PB.10611.4|PCITRI_01805:25835-27869(-)|UnnamedSample_HQ_transcript/65838	IPR016435 Diphthamide synthesis DPH1/DPH2	g5980	0.0166001	0.962339
PB.10612.1|PCITRI_01805:27986-28446(+)|UnnamedSample_HQ_transcript/123642	IPR001163 LSM domain, eukaryotic/archaea-type	scaff_01805	0.637585	0.0854286
PB.10613.15|PCITRI_01805:34987-51612(-)|UnnamedSample_HQ_transcript/27938	IPR040645 Neurabin-1/2, PDZ domain,IPR001478 PDZ domain,IPR001660 Sterile alpha motif domain	NA	-1.2964	0.0169718
PB.10613.17|PCITRI_01805:34987-51308(-)|UnnamedSample_HQ_transcript/33286	IPR001660 Sterile alpha motif domain,IPR040645 Neurabin-1/2, PDZ domain,IPR001478 PDZ domain	NA	NA	NA
PB.10613.21|PCITRI_01805:34987-57438(-)|UnnamedSample_HQ_transcript/62708	IPR001660 Sterile alpha motif domain	NA	NA	NA
PB.10613.24|PCITRI_01805:34987-58231(-)|UnnamedSample_HQ_transcript/7177	IPR001478 PDZ domain,IPR001660 Sterile alpha motif domain,IPR040645 Neurabin-1/2, PDZ domain	g5982	NA	NA
PB.10613.27|PCITRI_01805:34998-66296(-)|UnnamedSample_HQ_transcript/5370	IPR040645 Neurabin-1/2, PDZ domain,IPR001660 Sterile alpha motif domain,IPR001478 PDZ domain	NA	-1.65963	0.0450987
PB.10613.28|PCITRI_01805:34999-52688(-)|UnnamedSample_HQ_transcript/9723	IPR040645 Neurabin-1/2, PDZ domain,IPR001478 PDZ domain,IPR001660 Sterile alpha motif domain	g5982	-2.09944	0.0287999
PB.10613.29|PCITRI_01805:46997-49782(-)|UnnamedSample_HQ_transcript/31044	NA	g5982	-0.280435	0.445026
PB.10613.30|PCITRI_01805:47257-52556(-)|UnnamedSample_HQ_transcript/82620	NA	NA	-0.963037	0.0835307
PB.10613.7|PCITRI_01805:34237-66234(-)|UnnamedSample_HQ_transcript/3231	IPR001478 PDZ domain,IPR040645 Neurabin-1/2, PDZ domain,IPR001660 Sterile alpha motif domain	NA	-1.33779	0.112198
PB.10614.1|PCITRI_01806:11622-18458(+)|UnnamedSample_HQ_transcript/63139	IPR000719 Protein kinase domain	g5983	0.658847	0.354055
PB.10614.3|PCITRI_01806:15068-24153(+)|UnnamedSample_HQ_transcript/23512	IPR000719 Protein kinase domain,IPR013543 Calcium/calmodulin-dependent protein kinase II, association-domain	g5983	0.0487553	0.925206
PB.10614.4|PCITRI_01806:20865-23416(+)|UnnamedSample_HQ_transcript/50444	IPR013543 Calcium/calmodulin-dependent protein kinase II, association-domain	g5983	-0.0579707	0.912893
PB.10615.1|PCITRI_01806:26085-56908(-)|UnnamedSample_HQ_transcript/38815	NA	g5984	-0.535919	0.709478
PB.10617.2|PCITRI_01807:20821-22366(-)|UnnamedSample_HQ_transcript/90235	IPR000692 rRNA 2'-O-methyltransferase fibrillarin-like	g5988	-0.228124	0.268719
PB.1062.6|PCITRI_00038:393390-393944(-)|UnnamedSample_HQ_transcript/123717	NA	g1910	0.590989	0.00425492
PB.10620.1|PCITRI_01807:60200-62325(+)|UnnamedSample_HQ_transcript/77072	IPR001680 WD40 repeat	g5995	0.222092	0.243415
PB.10620.2|PCITRI_01807:60206-62206(+)|UnnamedSample_HQ_transcript/62402	IPR001680 WD40 repeat	scaff_01807	-0.0441939	0.831635
PB.10620.3|PCITRI_01807:60206-62224(+)|UnnamedSample_HQ_transcript/77440	IPR001680 WD40 repeat	g5995	-0.0234485	0.898654
PB.10622.1|PCITRI_01810:42517-44749(+)|UnnamedSample_HQ_transcript/50150	IPR041681 Pleckstrin homology domain 9	scaff_01810	-0.696201	0.0593577
PB.10623.1|PCITRI_01810:36150-39531(-)|UnnamedSample_HQ_transcript/17187	NA	scaff_01810	-0.0825362	0.828257
PB.10623.3|PCITRI_01810:36571-42670(-)|UnnamedSample_HQ_transcript/58268	NA	scaff_01810	-0.203847	0.476005
PB.10623.4|PCITRI_01810:37252-67926(-)|UnnamedSample_HQ_transcript/15957	IPR000904 Sec7 domain,IPR041681 Pleckstrin homology domain 9	NA	-0.415555	0.0664775
PB.10624.2|PCITRI_01812:2446-33557(+)|UnnamedSample_HQ_transcript/82131	IPR002347 Short-chain dehydrogenase/reductase SDR	g6026	0.252897	0.0226619
PB.10624.3|PCITRI_01812:2590-23229(+)|UnnamedSample_HQ_transcript/122558	IPR002347 Short-chain dehydrogenase/reductase SDR	g6026	0.330896	0.295428
PB.10624.4|PCITRI_01812:2686-33086(+)|UnnamedSample_HQ_transcript/111494	IPR002347 Short-chain dehydrogenase/reductase SDR	g6026	0.180278	0.163221
PB.10625.1|PCITRI_01812:35990-37871(+)|UnnamedSample_HQ_transcript/82424	IPR001019 Guanine nucleotide binding protein (G-protein), alpha subunit	NA	-0.230466	0.271194
PB.10625.2|PCITRI_01812:35991-37013(+)|UnnamedSample_HQ_transcript/114356	IPR001019 Guanine nucleotide binding protein (G-protein), alpha subunit	NA	-0.319295	0.204899
PB.10626.1|PCITRI_01812:62986-65670(-)|UnnamedSample_HQ_transcript/36832	NA	g6033	0.00548695	0.970799
PB.10628.13|PCITRI_01813:40445-43317(-)|UnnamedSample_HQ_transcript/28960	NA	g6039	0.295395	0.431814
PB.10628.7|PCITRI_01813:22794-53696(-)|UnnamedSample_HQ_transcript/86998	IPR004088 K Homology domain, type 1	g6039	-1.58225	0.061243
PB.10629.1|PCITRI_01815:23539-28372(+)|UnnamedSample_HQ_transcript/86932	IPR001478 PDZ domain,IPR001849 Pleckstrin homology domain	g6052	0.862839	0.281968
PB.10631.1|PCITRI_01815:37973-68966(-)|UnnamedSample_HQ_transcript/93515	IPR006838 FAR-17a/AIG1-like protein	g6054	-0.169543	0.540189
PB.10631.11|PCITRI_01815:42722-68969(-)|UnnamedSample_HQ_transcript/69966	IPR006838 FAR-17a/AIG1-like protein	g6054	-0.104545	0.796778
PB.10631.12|PCITRI_01815:42753-68972(-)|UnnamedSample_HQ_transcript/82148	IPR006838 FAR-17a/AIG1-like protein	NA	-0.0486284	0.900696
PB.10631.13|PCITRI_01815:43205-69003(-)|UnnamedSample_HQ_transcript/101513	IPR006838 FAR-17a/AIG1-like protein	NA	-0.17777	0.552829
PB.10631.4|PCITRI_01815:41945-68969(-)|UnnamedSample_HQ_transcript/44029	IPR006838 FAR-17a/AIG1-like protein	NA	-0.032059	0.948126
PB.10631.6|PCITRI_01815:41945-61269(-)|UnnamedSample_HQ_transcript/92462	IPR006838 FAR-17a/AIG1-like protein	NA	-0.0548088	0.898043
PB.10631.8|PCITRI_01815:41946-68969(-)|UnnamedSample_HQ_transcript/36962	IPR006838 FAR-17a/AIG1-like protein	g6054	0.00632526	0.990161
PB.10631.9|PCITRI_01815:41947-68969(-)|UnnamedSample_HQ_transcript/76877	IPR006838 FAR-17a/AIG1-like protein	g6054	-0.252722	0.445679
PB.10632.2|PCITRI_01816:10140-11721(+)|UnnamedSample_HQ_transcript/106489	IPR007125 Histone H2A/H2B/H3	g6057	1.18497	0.00153212
PB.10632.4|PCITRI_01816:10465-11642(+)|UnnamedSample_HQ_transcript/102093	IPR007125 Histone H2A/H2B/H3	g6057	1.15739	0.00194792
PB.10633.10|PCITRI_01816:16725-26172(-)|UnnamedSample_HQ_transcript/38082	NA	NA	-0.183889	0.630314
PB.10633.11|PCITRI_01816:18345-26229(-)|UnnamedSample_HQ_transcript/108482	NA	NA	-0.492683	0.203781
PB.10633.2|PCITRI_01816:15833-26193(-)|UnnamedSample_HQ_transcript/16556	NA	NA	-0.26923	0.551581
PB.10633.5|PCITRI_01816:15834-25650(-)|UnnamedSample_HQ_transcript/16637	NA	NA	-0.256873	0.570325
PB.10633.6|PCITRI_01816:15838-25979(-)|UnnamedSample_HQ_transcript/18502	NA	NA	-0.25762	0.571009
PB.10633.7|PCITRI_01816:16080-26177(-)|UnnamedSample_HQ_transcript/19986	NA	NA	-0.231144	0.587908
PB.10634.1|PCITRI_01817:37-31471(+)|UnnamedSample_HQ_transcript/17618	IPR000626 Ubiquitin-like domain	NA	0.438565	0.0725108
PB.10634.2|PCITRI_01817:191-31022(+)|UnnamedSample_HQ_transcript/29758	IPR000626 Ubiquitin-like domain	NA	0.0113515	0.97438
PB.10634.3|PCITRI_01817:283-28088(+)|UnnamedSample_HQ_transcript/64316	IPR000626 Ubiquitin-like domain	g6062	NA	NA
PB.10634.4|PCITRI_01817:6027-8713(+)|UnnamedSample_HQ_transcript/33999	NA	scaff_01817	NA	NA
PB.10635.1|PCITRI_01817:30808-34209(-)|UnnamedSample_HQ_transcript/65379	IPR013818 Lipase	g6063	2.1837	0.00320548
PB.10636.1|PCITRI_01817:36457-68625(-)|UnnamedSample_HQ_transcript/15938	IPR001024 PLAT/LH2 domain,IPR013818 Lipase	NA	0.921154	0.562762
PB.10636.5|PCITRI_01817:37047-68628(-)|UnnamedSample_HQ_transcript/26613	IPR001024 PLAT/LH2 domain,IPR013818 Lipase	NA	0.879235	0.577073
PB.10636.6|PCITRI_01817:52741-68621(-)|UnnamedSample_HQ_transcript/60489	NA	NA	0.939188	0.608119
PB.10637.1|PCITRI_01820:7392-37054(+)|UnnamedSample_HQ_transcript/3413	IPR002126 Cadherin-like	g6072	-1.10452	0.000264525
PB.10637.2|PCITRI_01820:7464-31182(+)|UnnamedSample_HQ_transcript/49291	IPR002126 Cadherin-like	g6072	-1.19374	0.00160596
PB.10638.1|PCITRI_01820:38505-50115(+)|UnnamedSample_HQ_transcript/9726	IPR001628 Zinc finger, nuclear hormone receptor-type,IPR018631 AAA-ATPase-like domain	NA	1.77135	0.00551571
PB.10639.3|PCITRI_01820:53907-60846(-)|UnnamedSample_HQ_transcript/21980	IPR001373 Cullin, N-terminal,IPR019559 Cullin protein, neddylation domain	NA	-0.235211	0.0893213
PB.10639.5|PCITRI_01820:54220-60849(-)|UnnamedSample_HQ_transcript/27774	IPR001373 Cullin, N-terminal,IPR019559 Cullin protein, neddylation domain	NA	-0.267899	0.0580307
PB.10639.7|PCITRI_01820:54569-60860(-)|UnnamedSample_HQ_transcript/39361	IPR001373 Cullin, N-terminal,IPR019559 Cullin protein, neddylation domain	NA	-0.253387	0.0987864
PB.10639.8|PCITRI_01820:57442-60849(-)|UnnamedSample_HQ_transcript/51578	IPR001373 Cullin, N-terminal	NA	-0.294884	0.0555311
PB.10640.1|PCITRI_01820:64370-70987(-)|UnnamedSample_HQ_transcript/19309	IPR001214 SET domain,IPR007728 Pre-SET domain	NA	-0.321723	0.224316
PB.10640.3|PCITRI_01820:64371-66455(-)|UnnamedSample_HQ_transcript/73295	IPR007728 Pre-SET domain,IPR001214 SET domain	g6077	-0.298041	0.233278
PB.10640.4|PCITRI_01820:64372-66455(-)|UnnamedSample_HQ_transcript/69883	IPR007728 Pre-SET domain,IPR001214 SET domain	g6077	-0.305059	0.214087
PB.10640.6|PCITRI_01820:69155-70984(-)|UnnamedSample_HQ_transcript/66505	IPR001214 SET domain,IPR007728 Pre-SET domain	NA	-0.322266	0.275484
PB.10640.7|PCITRI_01820:69156-71012(-)|UnnamedSample_HQ_transcript/65437	IPR001214 SET domain,IPR007728 Pre-SET domain	g6077	-0.301557	0.369642
PB.10640.9|PCITRI_01820:69305-71012(-)|UnnamedSample_HQ_transcript/76837	IPR001214 SET domain,IPR007728 Pre-SET domain	NA	-0.308634	0.313189
PB.10641.1|PCITRI_01820:72489-73895(-)|UnnamedSample_HQ_transcript/86140	NA	g6079	0.158102	0.504726
PB.10642.10|PCITRI_01822:4798-8580(-)|UnnamedSample_HQ_transcript/54198	IPR015404 Sorting nexin Vps5-like, C-terminal,IPR001683 Phox homology	g6086	0.165775	0.448728
PB.10642.11|PCITRI_01822:4798-8542(-)|UnnamedSample_HQ_transcript/56457	IPR001683 Phox homology,IPR015404 Sorting nexin Vps5-like, C-terminal	g6086	0.116048	0.568702
PB.10642.2|PCITRI_01822:4624-8517(-)|UnnamedSample_HQ_transcript/55097	IPR001683 Phox homology,IPR015404 Sorting nexin Vps5-like, C-terminal	g6086	0.137223	0.551981
PB.10642.6|PCITRI_01822:4795-8518(-)|UnnamedSample_HQ_transcript/60900	IPR015404 Sorting nexin Vps5-like, C-terminal,IPR001683 Phox homology	NA	0.159823	0.570513
PB.10642.7|PCITRI_01822:4795-8558(-)|UnnamedSample_HQ_transcript/69136	IPR001683 Phox homology,IPR015404 Sorting nexin Vps5-like, C-terminal	NA	0.182083	0.330447
PB.10642.8|PCITRI_01822:4796-8577(-)|UnnamedSample_HQ_transcript/56329	IPR015404 Sorting nexin Vps5-like, C-terminal,IPR001683 Phox homology	NA	0.172323	0.389887
PB.10643.10|PCITRI_01822:16609-27243(-)|UnnamedSample_HQ_transcript/75207	NA	NA	0.351013	0.0957511
PB.10643.2|PCITRI_01822:15443-27221(-)|UnnamedSample_HQ_transcript/29657	NA	NA	0.421227	0.0321463
PB.10643.3|PCITRI_01822:15443-27416(-)|UnnamedSample_HQ_transcript/26733	NA	NA	0.36985	0.0643549
PB.10643.4|PCITRI_01822:15443-27170(-)|UnnamedSample_HQ_transcript/42618	NA	NA	0.383578	0.0575926
PB.10644.1|PCITRI_01822:28196-30736(-)|UnnamedSample_HQ_transcript/59372	IPR001251 CRAL-TRIO lipid binding domain	g6088	1.22783	0.000102684
PB.10644.2|PCITRI_01822:28325-30722(-)|UnnamedSample_HQ_transcript/63514	IPR001251 CRAL-TRIO lipid binding domain	g6088	1.09756	0.000197805
PB.10644.5|PCITRI_01822:28329-30722(-)|UnnamedSample_HQ_transcript/48744	IPR001251 CRAL-TRIO lipid binding domain	g6088	1.11989	0.000170914
PB.10644.6|PCITRI_01822:28524-30736(-)|UnnamedSample_HQ_transcript/75194	IPR001251 CRAL-TRIO lipid binding domain	g6088	1.10141	0.000149935
PB.10645.3|PCITRI_01822:35911-38464(-)|UnnamedSample_HQ_transcript/48910	IPR001849 Pleckstrin homology domain,IPR002404 IRS-type PTB domain	g6089	0.00511964	0.977405
PB.10645.4|PCITRI_01822:36497-38475(-)|UnnamedSample_HQ_transcript/74634	IPR001849 Pleckstrin homology domain,IPR002404 IRS-type PTB domain	g6089	0.0061129	0.977328
PB.10646.1|PCITRI_01822:45170-48611(+)|UnnamedSample_HQ_transcript/17317	IPR028021 Katanin p80 subunit, C-terminal,IPR001680 WD40 repeat	scaff_01822	-0.430197	0.0036296
PB.10646.2|PCITRI_01822:45225-48339(+)|UnnamedSample_HQ_transcript/23648	IPR028021 Katanin p80 subunit, C-terminal,IPR001680 WD40 repeat	scaff_01822	-0.431788	0.00367709
PB.10646.4|PCITRI_01822:45734-48467(+)|UnnamedSample_HQ_transcript/32610	IPR001680 WD40 repeat,IPR028021 Katanin p80 subunit, C-terminal	scaff_01822	-0.391833	0.00736059
PB.10646.5|PCITRI_01822:46485-48615(+)|UnnamedSample_HQ_transcript/49872	IPR028021 Katanin p80 subunit, C-terminal	scaff_01822	-0.340418	0.0141772
PB.10647.1|PCITRI_01823:1329-29084(-)|UnnamedSample_HQ_transcript/66334	NA	g6093	2.63041	0.274633
PB.10648.1|PCITRI_01825:23197-26024(+)|UnnamedSample_HQ_transcript/35010	IPR018631 AAA-ATPase-like domain	NA	2.54013	0.0111257
PB.10648.2|PCITRI_01825:23203-25771(+)|UnnamedSample_HQ_transcript/37358	IPR018631 AAA-ATPase-like domain	scaff_01825	2.4658	0.0114071
PB.10648.3|PCITRI_01825:23312-26028(+)|UnnamedSample_HQ_transcript/32699	IPR018631 AAA-ATPase-like domain	scaff_01825	2.53965	0.0108063
PB.1065.1|PCITRI_00038:403883-406330(+)|UnnamedSample_HQ_transcript/77624	IPR045135 26S proteasome regulatory subunit Rpn7, N-terminal,IPR000717 Proteasome component (PCI) domain	g1912	0.0971544	0.67712
PB.10650.1|PCITRI_01825:55428-58505(+)|UnnamedSample_HQ_transcript/23601	NA	scaff_01825	-0.458368	0.0303149
PB.10651.1|PCITRI_01826:37613-40917(+)|UnnamedSample_HQ_transcript/19577	NA	scaff_01826	NA	NA
PB.10652.1|PCITRI_01826:47624-49826(+)|UnnamedSample_HQ_transcript/50031	NA	scaff_01826	NA	NA
PB.10653.1|PCITRI_01828:29168-33169(-)|UnnamedSample_HQ_transcript/117601	NA	NA	2.56087	0.00163374
PB.10654.1|PCITRI_01828:61127-70457(+)|UnnamedSample_HQ_transcript/104145	NA	g6136	0.842117	0.0748285
PB.10655.1|PCITRI_01828:70384-71466(-)|UnnamedSample_HQ_transcript/113042	NA	g6137	-2.62293	0.0931141
PB.10656.1|PCITRI_01828:71741-73366(-)|UnnamedSample_HQ_transcript/92750	IPR002539 MaoC-like dehydratase domain	g6138	0.633121	0.0511856
PB.10659.6|PCITRI_01837:9323-11690(-)|UnnamedSample_HQ_transcript/70874	IPR023631 Amidase signature domain	NA	-0.131676	0.562885
PB.1066.4|PCITRI_00038:408210-410299(-)|UnnamedSample_HQ_transcript/75978	NA	g1913	0.568789	0.000511749
PB.1066.5|PCITRI_00038:408210-410432(-)|UnnamedSample_HQ_transcript/76106	NA	g1913	0.72834	0.000364191
PB.10662.1|PCITRI_01837:20585-62303(+)|UnnamedSample_HQ_transcript/23884	IPR021869 Ribonuclease Zc3h12a-like, NYN domain,IPR040757 Endoribonuclease Regnase 1/ZC3H12, C-terminal domain,IPR040546 Rege-1, UBA-like domain	NA	-0.108074	0.540173
PB.10662.2|PCITRI_01837:42916-62303(+)|UnnamedSample_HQ_transcript/26653	IPR040757 Endoribonuclease Regnase 1/ZC3H12, C-terminal domain,IPR021869 Ribonuclease Zc3h12a-like, NYN domain,IPR040546 Rege-1, UBA-like domain	NA	-0.0834444	0.676971
PB.10663.1|PCITRI_01838:39587-46210(-)|UnnamedSample_HQ_transcript/22781	IPR013126 Heat shock protein 70 family,IPR001623 DnaJ domain	NA	0.755315	0.513707
PB.10664.1|PCITRI_01838:48938-53607(-)|UnnamedSample_HQ_transcript/29615	IPR001623 DnaJ domain,IPR013126 Heat shock protein 70 family	NA	-0.829942	0.055311
PB.10664.3|PCITRI_01838:51075-53576(-)|UnnamedSample_HQ_transcript/104754	IPR013126 Heat shock protein 70 family	NA	-0.970923	0.0227846
PB.10665.1|PCITRI_01839:9464-16805(-)|UnnamedSample_HQ_transcript/20301	IPR009081 Phosphopantetheine binding ACP domain,IPR001031 Thioesterase,IPR013968 Polyketide synthase, ketoreductase domain	g6199	0.00820786	0.988657
PB.10666.1|PCITRI_01839:19285-20981(-)|UnnamedSample_HQ_transcript/109109	IPR014043 Acyl transferase	g6199	-1.02159	0.0493651
PB.10667.1|PCITRI_01841:445-2042(+)|UnnamedSample_HQ_transcript/101363	IPR019378 GDP-fucose protein O-fucosyltransferase	g6213	0.342696	0.122966
PB.10667.2|PCITRI_01841:453-2590(+)|UnnamedSample_HQ_transcript/75222	IPR019378 GDP-fucose protein O-fucosyltransferase	scaff_01841	0.613962	0.0324588
PB.10667.3|PCITRI_01841:478-2591(+)|UnnamedSample_HQ_transcript/80263	IPR019378 GDP-fucose protein O-fucosyltransferase	g6213	0.47963	0.0613833
PB.10669.1|PCITRI_01841:29025-29661(+)|UnnamedSample_HQ_transcript/122277	NA	g6216	1.46422	0.122915
PB.1067.1|PCITRI_00038:410511-412851(+)|UnnamedSample_HQ_transcript/76646	IPR007863 Peptidase M16, C-terminal,IPR011765 Peptidase M16, N-terminal	g1914	0.837154	0.00332144
PB.10670.2|PCITRI_01841:30044-35480(-)|UnnamedSample_HQ_transcript/83578	IPR006612 THAP-type zinc finger	NA	0.0978225	0.531571
PB.10671.3|PCITRI_01841:39066-49728(-)|UnnamedSample_HQ_transcript/6776	IPR001024 PLAT/LH2 domain,IPR001194 cDENN domain,IPR004012 RUN domain,IPR005113 uDENN domain,IPR005112 dDENN domain	g6218	-0.0742763	0.675755
PB.10671.4|PCITRI_01841:40071-49679(-)|UnnamedSample_HQ_transcript/15834	IPR001024 PLAT/LH2 domain,IPR004012 RUN domain,IPR005113 uDENN domain,IPR001194 cDENN domain,IPR005112 dDENN domain	g6218	-0.156141	0.441465
PB.10671.5|PCITRI_01841:42645-43436(-)|UnnamedSample_HQ_transcript/114609	NA	g6218	NA	NA
PB.10671.7|PCITRI_01841:47501-49679(-)|UnnamedSample_HQ_transcript/76708	IPR005113 uDENN domain,IPR001194 cDENN domain	g6218	-0.103417	0.768004
PB.10671.8|PCITRI_01841:47501-49561(-)|UnnamedSample_HQ_transcript/78430	IPR005113 uDENN domain,IPR001194 cDENN domain	g6218	-0.250867	0.343489
PB.10672.1|PCITRI_01841:53951-67951(+)|UnnamedSample_HQ_transcript/1165	IPR000331 Rap/Ran-GAP domain	NA	-0.221303	0.471116
PB.10672.2|PCITRI_01841:54155-67911(+)|UnnamedSample_HQ_transcript/1162	IPR000331 Rap/Ran-GAP domain	NA	-0.240136	0.405883
PB.10672.3|PCITRI_01841:54211-67952(+)|UnnamedSample_HQ_transcript/1184	IPR000331 Rap/Ran-GAP domain	NA	-0.215002	0.46072
PB.10672.9|PCITRI_01841:61656-68998(+)|UnnamedSample_HQ_transcript/49277	IPR000331 Rap/Ran-GAP domain	NA	0.0124582	0.971931
PB.10674.1|PCITRI_01847:10705-11891(-)|UnnamedSample_HQ_transcript/110417	IPR000668 Peptidase C1A, papain C-terminal	g6240	NA	NA
PB.10675.1|PCITRI_01848:5776-8940(-)|UnnamedSample_HQ_transcript/34510	NA	NA	-0.475027	0.52047
PB.10676.2|PCITRI_01848:12232-15279(-)|UnnamedSample_HQ_transcript/34579	NA	NA	0.0359697	0.969208
PB.10676.3|PCITRI_01848:12233-15240(-)|UnnamedSample_HQ_transcript/40925	NA	NA	0.0307989	0.973687
PB.10677.1|PCITRI_01848:48430-50915(-)|UnnamedSample_HQ_transcript/42418	NA	NA	0.232768	0.779398
PB.10678.1|PCITRI_01849:60960-62270(-)|UnnamedSample_HQ_transcript/92063	NA	scaff_01849	NA	NA
PB.10679.1|PCITRI_01851:16261-17800(+)|UnnamedSample_HQ_transcript/94908	NA	g6259	0.838734	0.166308
PB.10679.2|PCITRI_01851:16263-17470(+)|UnnamedSample_HQ_transcript/110220	NA	g6259	0.97071	0.103502
PB.1068.1|PCITRI_00038:441235-460353(-)|UnnamedSample_HQ_transcript/41574	IPR001304 C-type lectin-like,IPR000859 CUB domain,IPR000742 EGF-like domain	NA	1.55097	0.0817732
PB.10681.1|PCITRI_01851:29959-36786(+)|UnnamedSample_HQ_transcript/53670	IPR011701 Major facilitator superfamily	NA	1.88375	0.039778
PB.10682.2|PCITRI_01851:45242-48440(+)|UnnamedSample_HQ_transcript/63182	IPR011701 Major facilitator superfamily	NA	1.2443	0.0521582
PB.10683.1|PCITRI_01851:51115-58220(+)|UnnamedSample_HQ_transcript/55034	IPR011701 Major facilitator superfamily	g6263	0.539557	0.6037
PB.10683.2|PCITRI_01851:51131-58221(+)|UnnamedSample_HQ_transcript/53838	IPR011701 Major facilitator superfamily	NA	0.555265	0.603228
PB.10683.3|PCITRI_01851:51141-57881(+)|UnnamedSample_HQ_transcript/74177	IPR011701 Major facilitator superfamily	g6263	0.536514	0.620473
PB.10684.11|PCITRI_01852:3605-11504(-)|UnnamedSample_HQ_transcript/5622	IPR000330 SNF2, N-terminal,IPR022707 Mot1, central domain,IPR000357 HEAT repeat	g6264	0.0777688	0.677681
PB.10684.12|PCITRI_01852:5136-11669(-)|UnnamedSample_HQ_transcript/7496	IPR000330 SNF2, N-terminal,IPR022707 Mot1, central domain	NA	0.0487054	0.808005
PB.10684.15|PCITRI_01852:7452-11508(-)|UnnamedSample_HQ_transcript/31559	IPR000357 HEAT repeat,IPR022707 Mot1, central domain	g6264	-0.0655813	0.751771
PB.10684.2|PCITRI_01852:1849-11538(-)|UnnamedSample_HQ_transcript/2092	IPR001650 Helicase, C-terminal,IPR022707 Mot1, central domain,IPR000330 SNF2, N-terminal	NA	0.125995	0.338391
PB.10685.1|PCITRI_01852:32368-70258(-)|UnnamedSample_HQ_transcript/29307	IPR013087 Zinc finger C2H2-type	NA	0.274083	0.20269
PB.10685.2|PCITRI_01852:32525-70036(-)|UnnamedSample_HQ_transcript/40910	IPR013087 Zinc finger C2H2-type	NA	0.362285	0.105983
PB.10685.3|PCITRI_01852:32987-70263(-)|UnnamedSample_HQ_transcript/49407	IPR013087 Zinc finger C2H2-type	NA	0.242066	0.251015
PB.10686.3|PCITRI_01854:50640-53657(-)|UnnamedSample_HQ_transcript/25099	NA	g6272	0.0575074	0.752588
PB.10686.4|PCITRI_01854:51403-53608(-)|UnnamedSample_HQ_transcript/49783	NA	g6272	0.024692	0.908285
PB.10687.1|PCITRI_01854:54183-57395(+)|UnnamedSample_HQ_transcript/54677	IPR001680 WD40 repeat,IPR006594 LIS1 homology motif	g6273	-0.5829	0.00652636
PB.10688.1|PCITRI_01854:57695-58562(-)|UnnamedSample_HQ_transcript/118891	IPR004038 Ribosomal protein L7Ae/L30e/S12e/Gadd45	g6274	1.16191	0.0143349
PB.10689.3|PCITRI_01854:59057-61519(+)|UnnamedSample_HQ_transcript/53778	IPR007275 YTH domain	g6275	-0.713291	0.183567
PB.1069.1|PCITRI_00039:75092-81473(+)|UnnamedSample_HQ_transcript/23548	IPR020946 Flavin monooxygenase-like	NA	1.11006	0.0588165
PB.1069.11|PCITRI_00039:83253-89759(+)|UnnamedSample_HQ_transcript/49565	IPR020946 Flavin monooxygenase-like	NA	0.17212	0.563353
PB.1069.12|PCITRI_00039:83327-89759(+)|UnnamedSample_HQ_transcript/57271	IPR020946 Flavin monooxygenase-like	g1924	0.14302	0.623448
PB.1069.13|PCITRI_00039:83573-89767(+)|UnnamedSample_HQ_transcript/8396	IPR020946 Flavin monooxygenase-like	scaff_00039	0.0542182	0.852683
PB.1069.2|PCITRI_00039:75374-89759(+)|UnnamedSample_HQ_transcript/29568	IPR020946 Flavin monooxygenase-like	NA	0.220222	0.404692
PB.1069.4|PCITRI_00039:75494-81425(+)|UnnamedSample_HQ_transcript/27593	IPR020946 Flavin monooxygenase-like	NA	1.12149	0.0671766
PB.1069.5|PCITRI_00039:75564-81420(+)|UnnamedSample_HQ_transcript/26242	IPR020946 Flavin monooxygenase-like	NA	1.37916	0.0196258
PB.1069.6|PCITRI_00039:75638-81425(+)|UnnamedSample_HQ_transcript/30165	IPR020946 Flavin monooxygenase-like	NA	1.13652	0.0649283
PB.1069.7|PCITRI_00039:76329-81473(+)|UnnamedSample_HQ_transcript/26549	IPR020946 Flavin monooxygenase-like	NA	1.13383	0.0646533
PB.1069.8|PCITRI_00039:76591-81468(+)|UnnamedSample_HQ_transcript/32082	IPR020946 Flavin monooxygenase-like	NA	1.15068	0.0559463
PB.10690.1|PCITRI_01855:61593-63135(-)|UnnamedSample_HQ_transcript/97921	NA	NA	1.87769	0.738968
PB.10691.1|PCITRI_01856:8621-12815(+)|UnnamedSample_HQ_transcript/8624	NA	scaff_01856	NA	NA
PB.10692.1|PCITRI_01856:16914-60485(+)|UnnamedSample_HQ_transcript/19495	IPR001752 Kinesin motor domain	NA	-0.718432	0.0178931
PB.10692.2|PCITRI_01856:50651-60489(+)|UnnamedSample_HQ_transcript/34999	IPR001752 Kinesin motor domain	g6282	-0.477585	0.126123
PB.10697.1|PCITRI_01859:23146-24042(-)|UnnamedSample_HQ_transcript/114947	NA	g6294	-0.904594	0.183666
PB.10697.2|PCITRI_01859:23146-24995(-)|UnnamedSample_HQ_transcript/78970	NA	scaff_01859	-1.56959	0.143836
PB.10697.3|PCITRI_01859:23147-24578(-)|UnnamedSample_HQ_transcript/86241	NA	scaff_01859	-1.71136	0.104659
PB.10698.1|PCITRI_01859:25370-26175(-)|UnnamedSample_HQ_transcript/114263	NA	scaff_00211	-2.85196	0.123113
PB.10699.1|PCITRI_01860:27012-28513(+)|UnnamedSample_HQ_transcript/91744	IPR000210 BTB/POZ domain	NA	0.175666	0.890977
PB.107.1|PCITRI_00002:871521-875656(+)|UnnamedSample_HQ_transcript/27380	IPR015894 Guanylate-binding protein, N-terminal,IPR000306 FYVE zinc finger	NA	-0.0501322	0.81036
PB.1070.1|PCITRI_00039:93307-96238(+)|UnnamedSample_HQ_transcript/87260	IPR000073 Alpha/beta hydrolase fold-1	g1926	1.75333	0.168123
PB.10700.1|PCITRI_01860:32891-34976(+)|UnnamedSample_HQ_transcript/64004	IPR000210 BTB/POZ domain	g6301	0.630654	0.30103
PB.10701.1|PCITRI_01861:34405-57478(+)|UnnamedSample_HQ_transcript/23295	NA	NA	0.659309	0.261448
PB.10701.10|PCITRI_01861:64133-65681(+)|UnnamedSample_HQ_transcript/80247	NA	scaff_01861	0.190702	0.432599
PB.10701.11|PCITRI_01861:64225-66028(+)|UnnamedSample_HQ_transcript/70346	NA	scaff_01861	0.167261	0.536322
PB.10701.2|PCITRI_01861:37087-63959(+)|UnnamedSample_HQ_transcript/49348	IPR004827 Basic-leucine zipper domain	NA	0.13173	0.723766
PB.10701.6|PCITRI_01861:58024-63959(+)|UnnamedSample_HQ_transcript/69184	IPR004827 Basic-leucine zipper domain	NA	0.092863	0.80062
PB.10702.1|PCITRI_01862:13403-14240(+)|UnnamedSample_HQ_transcript/113091	IPR013087 Zinc finger C2H2-type	scaff_01862	-0.269897	0.407157
PB.10704.1|PCITRI_01863:27704-58029(+)|UnnamedSample_HQ_transcript/123307	IPR023410 14-3-3 domain	g6327	-1.54147	0.0355088
PB.10705.2|PCITRI_01865:44495-50239(-)|UnnamedSample_HQ_transcript/45062	IPR014836 Integrin beta subunit, cytoplasmic domain,IPR040622 Integrin beta, epidermal growth factor-like domain 1,IPR012896 Integrin beta subunit, tail,IPR002369 Integrin beta subunit, VWA domain	g27512	-0.798095	0.00221983
PB.10706.1|PCITRI_01866:29020-32156(-)|UnnamedSample_HQ_transcript/35193	IPR003650 Orange domain,IPR011598 Myc-type, basic helix-loop-helix (bHLH) domain	g6341	-1.57475	0.00356716
PB.10707.11|PCITRI_01867:31549-35578(+)|UnnamedSample_HQ_transcript/45450	IPR014782 Peptidase M1, membrane alanine aminopeptidase,IPR024571 ERAP1-like C-terminal domain	g6347	1.25056	0.166573
PB.10707.2|PCITRI_01867:28331-35578(+)|UnnamedSample_HQ_transcript/19211	IPR024571 ERAP1-like C-terminal domain,IPR045357 Aminopeptidase N-like , N-terminal domain,IPR014782 Peptidase M1, membrane alanine aminopeptidase	g6347	1.21813	0.192579
PB.10707.3|PCITRI_01867:28331-35248(+)|UnnamedSample_HQ_transcript/25895	IPR045357 Aminopeptidase N-like , N-terminal domain,IPR024571 ERAP1-like C-terminal domain,IPR014782 Peptidase M1, membrane alanine aminopeptidase	g6347	1.18818	0.209295
PB.10707.6|PCITRI_01867:28331-34201(+)|UnnamedSample_HQ_transcript/46952	IPR024571 ERAP1-like C-terminal domain,IPR014782 Peptidase M1, membrane alanine aminopeptidase,IPR045357 Aminopeptidase N-like , N-terminal domain	g6347	1.19483	0.204121
PB.10707.7|PCITRI_01867:28331-33228(+)|UnnamedSample_HQ_transcript/64786	IPR014782 Peptidase M1, membrane alanine aminopeptidase,IPR045357 Aminopeptidase N-like , N-terminal domain	g6347	1.26094	0.176967
PB.10707.8|PCITRI_01867:28357-33435(+)|UnnamedSample_HQ_transcript/56167	IPR024571 ERAP1-like C-terminal domain,IPR014782 Peptidase M1, membrane alanine aminopeptidase,IPR045357 Aminopeptidase N-like , N-terminal domain	g6347	1.21008	0.197664
PB.10708.1|PCITRI_01867:28335-32988(-)|UnnamedSample_HQ_transcript/72442	IPR045357 Aminopeptidase N-like , N-terminal domain,IPR014782 Peptidase M1, membrane alanine aminopeptidase	g6347	1.2006	0.209258
PB.10709.1|PCITRI_01867:36993-40056(+)|UnnamedSample_HQ_transcript/44666	IPR024571 ERAP1-like C-terminal domain,IPR014782 Peptidase M1, membrane alanine aminopeptidase,IPR045357 Aminopeptidase N-like , N-terminal domain	g6348	2.04086	0.0116721
PB.10709.2|PCITRI_01867:37113-38890(+)|UnnamedSample_HQ_transcript/88287	IPR045357 Aminopeptidase N-like , N-terminal domain,IPR014782 Peptidase M1, membrane alanine aminopeptidase	g6348	2.17396	0.00882025
PB.10709.3|PCITRI_01867:37114-40441(+)|UnnamedSample_HQ_transcript/41046	IPR024571 ERAP1-like C-terminal domain,IPR014782 Peptidase M1, membrane alanine aminopeptidase,IPR045357 Aminopeptidase N-like , N-terminal domain	g6348	2.04173	0.0119242
PB.10709.4|PCITRI_01867:37117-41202(+)|UnnamedSample_HQ_transcript/22930	IPR024571 ERAP1-like C-terminal domain,IPR045357 Aminopeptidase N-like , N-terminal domain,IPR014782 Peptidase M1, membrane alanine aminopeptidase	scaff_01867	2.00603	0.0133257
PB.10709.6|PCITRI_01867:37117-39821(+)|UnnamedSample_HQ_transcript/56190	IPR014782 Peptidase M1, membrane alanine aminopeptidase,IPR045357 Aminopeptidase N-like , N-terminal domain,IPR024571 ERAP1-like C-terminal domain	g6348	2.04495	0.0114383
PB.10709.7|PCITRI_01867:37117-41205(+)|UnnamedSample_HQ_transcript/79613	IPR024571 ERAP1-like C-terminal domain	NA	2.04414	0.011652
PB.1071.1|PCITRI_00039:96390-99008(-)|UnnamedSample_HQ_transcript/59640	IPR002616 tRNA-guanine(15) transglycosylase-like	g1927	0.309906	0.108961
PB.10710.1|PCITRI_01867:44129-48897(+)|UnnamedSample_HQ_transcript/19676	IPR024571 ERAP1-like C-terminal domain,IPR014782 Peptidase M1, membrane alanine aminopeptidase,IPR045357 Aminopeptidase N-like , N-terminal domain	NA	2.30872	0.0134845
PB.10710.2|PCITRI_01867:44186-47012(+)|UnnamedSample_HQ_transcript/55704	IPR014782 Peptidase M1, membrane alanine aminopeptidase,IPR024571 ERAP1-like C-terminal domain,IPR045357 Aminopeptidase N-like , N-terminal domain	g6349	2.34917	0.00843598
PB.10711.1|PCITRI_01867:49444-53627(+)|UnnamedSample_HQ_transcript/31029	IPR014782 Peptidase M1, membrane alanine aminopeptidase,IPR045357 Aminopeptidase N-like , N-terminal domain,IPR024571 ERAP1-like C-terminal domain	g6350	1.52332	0.0062792
PB.10711.2|PCITRI_01867:49448-51227(+)|UnnamedSample_HQ_transcript/95379	IPR045357 Aminopeptidase N-like , N-terminal domain,IPR014782 Peptidase M1, membrane alanine aminopeptidase	NA	1.85376	0.0127209
PB.10711.3|PCITRI_01867:49453-52761(+)|UnnamedSample_HQ_transcript/48015	IPR014782 Peptidase M1, membrane alanine aminopeptidase,IPR024571 ERAP1-like C-terminal domain,IPR045357 Aminopeptidase N-like , N-terminal domain	g6350	1.55764	0.00739178
PB.10712.1|PCITRI_01867:56105-61596(+)|UnnamedSample_HQ_transcript/17172	IPR024571 ERAP1-like C-terminal domain,IPR045357 Aminopeptidase N-like , N-terminal domain,IPR014782 Peptidase M1, membrane alanine aminopeptidase	NA	-0.869153	0.688223
PB.10712.2|PCITRI_01867:56107-58373(+)|UnnamedSample_HQ_transcript/94622	IPR045357 Aminopeptidase N-like , N-terminal domain,IPR014782 Peptidase M1, membrane alanine aminopeptidase	g6351	-0.697496	0.740059
PB.10712.3|PCITRI_01867:56110-61775(+)|UnnamedSample_HQ_transcript/15112	IPR045357 Aminopeptidase N-like , N-terminal domain,IPR024571 ERAP1-like C-terminal domain,IPR014782 Peptidase M1, membrane alanine aminopeptidase	NA	-0.862758	0.688769
PB.10712.5|PCITRI_01867:56140-60869(+)|UnnamedSample_HQ_transcript/33931	IPR024571 ERAP1-like C-terminal domain,IPR014782 Peptidase M1, membrane alanine aminopeptidase,IPR045357 Aminopeptidase N-like , N-terminal domain	NA	-0.794907	0.707473
PB.10712.6|PCITRI_01867:56140-59892(+)|UnnamedSample_HQ_transcript/56659	IPR045357 Aminopeptidase N-like , N-terminal domain,IPR024571 ERAP1-like C-terminal domain,IPR014782 Peptidase M1, membrane alanine aminopeptidase	NA	-0.531734	0.801823
PB.10713.1|PCITRI_01869:13126-20787(+)|UnnamedSample_HQ_transcript/52447	IPR013087 Zinc finger C2H2-type	NA	1.73708	0.00553565
PB.10713.2|PCITRI_01869:13186-20561(+)|UnnamedSample_HQ_transcript/68644	IPR013087 Zinc finger C2H2-type	NA	1.83919	0.00399067
PB.10714.1|PCITRI_01869:42468-48229(+)|UnnamedSample_HQ_transcript/75154	NA	NA	0.578677	0.412684
PB.10715.1|PCITRI_01869:48629-57472(+)|UnnamedSample_HQ_transcript/45777	IPR006612 THAP-type zinc finger	g6370	-0.266869	0.464988
PB.10718.2|PCITRI_01870:21745-45788(+)|UnnamedSample_HQ_transcript/29064	IPR018155 Hyaluronidase	NA	-0.329694	0.329673
PB.1072.1|PCITRI_00039:106216-133335(-)|UnnamedSample_HQ_transcript/89924	IPR022709 Protein SCAI	g1929	-0.434141	0.505303
PB.10721.1|PCITRI_01871:19981-34791(-)|UnnamedSample_HQ_transcript/106762	NA	NA	1.97778	0.0135848
PB.10722.1|PCITRI_01871:35163-36435(+)|UnnamedSample_HQ_transcript/93782	IPR004274 FCP1 homology domain	scaff_01871	NA	NA
PB.10723.1|PCITRI_01871:66273-67790(+)|UnnamedSample_HQ_transcript/82257	NA	scaff_01871	-0.258241	0.639759
PB.10724.1|PCITRI_01873:29290-33661(+)|UnnamedSample_HQ_transcript/85912	IPR013098 Immunoglobulin I-set	g6408	-1.00002	0.023867
PB.10724.2|PCITRI_01873:29421-33414(+)|UnnamedSample_HQ_transcript/100717	IPR013098 Immunoglobulin I-set	g6408	-1.11276	0.01355
PB.10724.3|PCITRI_01873:29421-33654(+)|UnnamedSample_HQ_transcript/84625	IPR013098 Immunoglobulin I-set	scaff_01873	-0.953076	0.0275966
PB.10725.1|PCITRI_01874:10315-11431(-)|UnnamedSample_HQ_transcript/100698	NA	scaff_01874	-0.273563	0.214831
PB.10726.1|PCITRI_01874:12042-20804(-)|UnnamedSample_HQ_transcript/2569	IPR003126 Zinc finger, UBR-type,IPR044046 E3 ubiquitin-protein ligase UBR-like, C-terminal	g6415	-0.816923	0.000528732
PB.10726.2|PCITRI_01874:15794-22088(-)|UnnamedSample_HQ_transcript/4505	IPR003126 Zinc finger, UBR-type	g6415	-0.510567	0.0339013
PB.10726.4|PCITRI_01874:15809-20891(-)|UnnamedSample_HQ_transcript/15310	IPR003126 Zinc finger, UBR-type	NA	-0.8288	0.00291201
PB.10727.2|PCITRI_01874:25307-28965(+)|UnnamedSample_HQ_transcript/14447	IPR018631 AAA-ATPase-like domain	scaff_01874	1.42636	0.0883497
PB.10727.3|PCITRI_01874:25313-28963(+)|UnnamedSample_HQ_transcript/15202	IPR018631 AAA-ATPase-like domain	g6416	1.48833	0.0636324
PB.10728.1|PCITRI_01874:36939-39318(-)|UnnamedSample_HQ_transcript/78000	IPR003961 Fibronectin type III,IPR013151 Immunoglobulin	g6417	-0.674744	0.0206947
PB.10728.2|PCITRI_01874:37300-39352(-)|UnnamedSample_HQ_transcript/94298	IPR013151 Immunoglobulin,IPR003961 Fibronectin type III	g6417	-0.804632	0.0124107
PB.10729.1|PCITRI_01874:39960-42494(+)|UnnamedSample_HQ_transcript/58580	IPR019095 Mediator complex, subunit Med18	NA	-0.248724	0.260161
PB.1073.1|PCITRI_00039:191455-217952(+)|UnnamedSample_HQ_transcript/31980	IPR000418 Ets domain	NA	-0.855011	0.174813
PB.10730.1|PCITRI_01874:44600-60021(-)|UnnamedSample_HQ_transcript/33584	IPR002159 CD36 family	g6420	-0.420925	0.413503
PB.10730.7|PCITRI_01874:44602-50318(-)|UnnamedSample_HQ_transcript/32490	IPR002159 CD36 family	NA	-0.298773	0.497335
PB.10731.1|PCITRI_01875:44329-45155(+)|UnnamedSample_HQ_transcript/119443	IPR019191 Essential protein Yae1, N-terminal	g6422	0.607795	0.043876
PB.10732.5|PCITRI_01875:45148-50160(-)|UnnamedSample_HQ_transcript/78042	IPR032501 Proteasomal ATPase OB C-terminal domain,IPR041569 AAA ATPase, AAA+ lid domain,IPR003959 ATPase, AAA-type, core	g6423	-0.0500683	0.691323
PB.10733.1|PCITRI_01875:66288-66650(-)|UnnamedSample_HQ_transcript/124952	NA	g6427	1.55398	0.00913093
PB.10734.1|PCITRI_01877:13471-14958(+)|UnnamedSample_HQ_transcript/83702	NA	scaff_01877	NA	NA
PB.10735.1|PCITRI_01878:3185-4160(+)|UnnamedSample_HQ_transcript/107025	NA	scaff_01878	NA	NA
PB.10736.1|PCITRI_01878:1827-2614(-)|UnnamedSample_HQ_transcript/112532	NA	scaff_01878	NA	NA
PB.10736.2|PCITRI_01878:2195-4865(-)|UnnamedSample_HQ_transcript/33124	NA	scaff_01878	-1.46558	0.046307
PB.10737.1|PCITRI_01878:11518-12611(-)|UnnamedSample_HQ_transcript/101604	NA	scaff_01878	0.787039	0.0636335
PB.10738.1|PCITRI_01878:13042-14128(+)|UnnamedSample_HQ_transcript/102788	NA	scaff_01878	1.29434	0.00391387
PB.1074.1|PCITRI_00039:219440-220984(+)|UnnamedSample_HQ_transcript/120219	IPR001950 SUI1 domain	g1934	0.223601	0.138136
PB.1074.3|PCITRI_00039:219459-221173(+)|UnnamedSample_HQ_transcript/112685	IPR001950 SUI1 domain	g1934	0.286185	0.0567122
PB.1074.6|PCITRI_00039:219483-221173(+)|UnnamedSample_HQ_transcript/114211	IPR001950 SUI1 domain	g1934	0.285313	0.0856069
PB.1074.7|PCITRI_00039:220128-221180(+)|UnnamedSample_HQ_transcript/116309	IPR001950 SUI1 domain	NA	0.505591	0.0865633
PB.10740.1|PCITRI_01879:69026-70565(-)|UnnamedSample_HQ_transcript/109906	IPR000182 GNAT domain	g6447	1.77969	0.00784785
PB.10741.1|PCITRI_01880:25332-31863(+)|UnnamedSample_HQ_transcript/72016	NA	NA	-1.00081	0.00401834
PB.10744.1|PCITRI_01880:45895-54946(+)|UnnamedSample_HQ_transcript/61790	NA	g6452	0.366962	0.171171
PB.10744.3|PCITRI_01880:45901-47302(+)|UnnamedSample_HQ_transcript/120853	NA	g6452	0.485415	0.0216314
PB.10744.4|PCITRI_01880:45951-47701(+)|UnnamedSample_HQ_transcript/108083	NA	g6452	0.460247	0.0327662
PB.10744.5|PCITRI_01880:45991-54817(+)|UnnamedSample_HQ_transcript/72752	NA	g6452	0.38706	0.174929
PB.10744.6|PCITRI_01880:45998-47701(+)|UnnamedSample_HQ_transcript/85864	NA	scaff_01880	0.518823	0.0219055
PB.10745.1|PCITRI_01881:22936-24909(-)|UnnamedSample_HQ_transcript/71081	IPR018631 AAA-ATPase-like domain	g6455	2.98406	0.0144372
PB.10747.2|PCITRI_01882:29197-60884(-)|UnnamedSample_HQ_transcript/5677	IPR019458 Telomerase activating protein Est1, N-terminal,IPR018834 DNA/RNA-binding domain, Est1-type,IPR002716 PIN domain	NA	-0.0600426	0.579252
PB.10747.3|PCITRI_01882:30489-60907(-)|UnnamedSample_HQ_transcript/19285	IPR019458 Telomerase activating protein Est1, N-terminal,IPR018834 DNA/RNA-binding domain, Est1-type,IPR002716 PIN domain	NA	-0.142685	0.202701
PB.1075.1|PCITRI_00039:223463-274559(+)|UnnamedSample_HQ_transcript/18190	IPR006630 La-type HTH domain	NA	0.523094	0.012648
PB.1075.11|PCITRI_00039:223704-264679(+)|UnnamedSample_HQ_transcript/19263	IPR006630 La-type HTH domain	NA	NA	NA
PB.1075.12|PCITRI_00039:223704-264715(+)|UnnamedSample_HQ_transcript/25587	IPR006630 La-type HTH domain	NA	NA	NA
PB.1075.13|PCITRI_00039:223704-264679(+)|UnnamedSample_HQ_transcript/27306	IPR006630 La-type HTH domain	NA	NA	NA
PB.1075.15|PCITRI_00039:223704-262138(+)|UnnamedSample_HQ_transcript/42135	IPR006630 La-type HTH domain	g1935	NA	NA
PB.1075.16|PCITRI_00039:223704-261188(+)|UnnamedSample_HQ_transcript/68930	IPR006630 La-type HTH domain	NA	NA	NA
PB.1075.17|PCITRI_00039:223704-264505(+)|UnnamedSample_HQ_transcript/7653	IPR006630 La-type HTH domain	g1935	-0.942694	0.0134946
PB.1075.18|PCITRI_00039:223704-265572(+)|UnnamedSample_HQ_transcript/8182	IPR006630 La-type HTH domain	NA	-0.691945	0.0229032
PB.1075.19|PCITRI_00039:223713-264679(+)|UnnamedSample_HQ_transcript/23116	IPR006630 La-type HTH domain	NA	NA	NA
PB.1075.2|PCITRI_00039:223635-264679(+)|UnnamedSample_HQ_transcript/22416	IPR006630 La-type HTH domain	NA	NA	NA
PB.1075.20|PCITRI_00039:223713-262281(+)|UnnamedSample_HQ_transcript/37127	IPR006630 La-type HTH domain	g1935	NA	NA
PB.1075.21|PCITRI_00039:223715-266314(+)|UnnamedSample_HQ_transcript/4063	IPR006630 La-type HTH domain	NA	-0.725238	0.0134946
PB.1075.22|PCITRI_00039:223718-264715(+)|UnnamedSample_HQ_transcript/6258	IPR006630 La-type HTH domain	g1935	-0.903135	0.0363791
PB.1075.23|PCITRI_00039:223721-264614(+)|UnnamedSample_HQ_transcript/31525	IPR006630 La-type HTH domain	NA	NA	NA
PB.1075.24|PCITRI_00039:223730-264613(+)|UnnamedSample_HQ_transcript/17203	IPR006630 La-type HTH domain	NA	NA	NA
PB.1075.25|PCITRI_00039:223732-264679(+)|UnnamedSample_HQ_transcript/19755	IPR006630 La-type HTH domain	NA	NA	NA
PB.1075.27|PCITRI_00039:224378-264679(+)|UnnamedSample_HQ_transcript/19215	IPR006630 La-type HTH domain	NA	NA	NA
PB.1075.29|PCITRI_00039:224378-264679(+)|UnnamedSample_HQ_transcript/21306	IPR006630 La-type HTH domain	NA	NA	NA
PB.1075.3|PCITRI_00039:223684-264679(+)|UnnamedSample_HQ_transcript/18841	IPR006630 La-type HTH domain	NA	NA	NA
PB.1075.30|PCITRI_00039:224396-264614(+)|UnnamedSample_HQ_transcript/22677	IPR006630 La-type HTH domain	NA	NA	NA
PB.1075.31|PCITRI_00039:225701-228944(+)|UnnamedSample_HQ_transcript/20632	NA	scaff_00039	NA	NA
PB.1075.38|PCITRI_00039:254800-259137(+)|UnnamedSample_HQ_transcript/7604	NA	scaff_00039	NA	NA
PB.1075.4|PCITRI_00039:223696-228944(+)|UnnamedSample_HQ_transcript/3310	NA	scaff_00039	NA	NA
PB.1075.48|PCITRI_00039:260962-266086(+)|UnnamedSample_HQ_transcript/24627	NA	NA	-0.729275	0.00884908
PB.1075.5|PCITRI_00039:223704-264901(+)|UnnamedSample_HQ_transcript/14882	IPR006630 La-type HTH domain	NA	-0.268807	0.702821
PB.1075.59|PCITRI_00039:267445-268878(+)|UnnamedSample_HQ_transcript/84440	NA	scaff_00039	-0.0302634	0.915038
PB.1075.6|PCITRI_00039:223704-264679(+)|UnnamedSample_HQ_transcript/15722	IPR006630 La-type HTH domain	NA	NA	NA
PB.1075.60|PCITRI_00039:268503-272094(+)|UnnamedSample_HQ_transcript/15360	NA	scaff_00039	0.547852	0.129167
PB.1075.61|PCITRI_00039:269814-272095(+)|UnnamedSample_HQ_transcript/48200	NA	scaff_00039	0.403257	0.271643
PB.1075.62|PCITRI_00039:270941-272095(+)|UnnamedSample_HQ_transcript/99258	NA	scaff_00039	0.549312	0.124787
PB.1075.64|PCITRI_00039:273326-274434(+)|UnnamedSample_HQ_transcript/114925	IPR006722 Trafficking protein particle complex subunit 2	g1936	0.49464	0.0364966
PB.1075.8|PCITRI_00039:223704-264714(+)|UnnamedSample_HQ_transcript/16243	IPR006630 La-type HTH domain	NA	NA	NA
PB.1075.9|PCITRI_00039:223704-264715(+)|UnnamedSample_HQ_transcript/18835	IPR006630 La-type HTH domain	NA	NA	NA
PB.10750.2|PCITRI_01883:20665-23934(-)|UnnamedSample_HQ_transcript/110562	NA	g6473	2.18371	0.0178396
PB.10751.1|PCITRI_01883:29644-33513(-)|UnnamedSample_HQ_transcript/54878	IPR032135 Helix-turn-helix domain (DUF4817)	NA	0.162267	0.883112
PB.10752.2|PCITRI_01883:41939-46223(-)|UnnamedSample_HQ_transcript/92782	IPR006170 Pheromone/general odorant binding protein	NA	-1.77426	0.228702
PB.10752.4|PCITRI_01883:41967-46349(-)|UnnamedSample_HQ_transcript/111050	IPR006170 Pheromone/general odorant binding protein	NA	-1.97575	0.21418
PB.10753.2|PCITRI_01883:47563-50809(-)|UnnamedSample_HQ_transcript/117220	IPR006170 Pheromone/general odorant binding protein	NA	0.857196	0.0400762
PB.10754.1|PCITRI_01883:54272-56606(-)|UnnamedSample_HQ_transcript/107486	IPR006170 Pheromone/general odorant binding protein	NA	1.84839	0.00359245
PB.10754.10|PCITRI_01883:54501-56453(-)|UnnamedSample_HQ_transcript/121577	IPR006170 Pheromone/general odorant binding protein	NA	1.66283	0.00766154
PB.10754.3|PCITRI_01883:54272-56453(-)|UnnamedSample_HQ_transcript/109538	IPR006170 Pheromone/general odorant binding protein	NA	1.97644	0.00288791
PB.10754.4|PCITRI_01883:54272-56453(-)|UnnamedSample_HQ_transcript/111684	NA	NA	2.03727	0.00345105
PB.10754.9|PCITRI_01883:54272-56451(-)|UnnamedSample_HQ_transcript/51622	NA	g6478	2.39007	0.0128837
PB.10755.5|PCITRI_01883:59820-61492(-)|UnnamedSample_HQ_transcript/113162	NA	NA	5.82249	0.255842
PB.10756.1|PCITRI_01883:65804-69557(-)|UnnamedSample_HQ_transcript/118318	NA	scaff_01883	1.56845	0.158596
PB.10757.2|PCITRI_01883:70714-71277(-)|UnnamedSample_HQ_transcript/122329	IPR013126 Heat shock protein 70 family	g6480	NA	NA
PB.10758.1|PCITRI_01884:19896-41610(-)|UnnamedSample_HQ_transcript/65669	IPR003175 Cyclin-dependent kinase inhibitor domain	NA	-0.389689	0.174718
PB.10758.2|PCITRI_01884:19896-40534(-)|UnnamedSample_HQ_transcript/91216	NA	NA	0.0421294	0.934073
PB.10758.4|PCITRI_01884:38403-41610(-)|UnnamedSample_HQ_transcript/21578	IPR003175 Cyclin-dependent kinase inhibitor domain	g6481	0.344033	0.643877
PB.10758.5|PCITRI_01884:39624-41610(-)|UnnamedSample_HQ_transcript/59617	IPR003175 Cyclin-dependent kinase inhibitor domain	g6481	-0.425965	0.235913
PB.10759.1|PCITRI_01887:259-5704(-)|UnnamedSample_HQ_transcript/98548	IPR013126 Heat shock protein 70 family,IPR019651 Glutamate dehydrogenase, NAD-specific	g6494	0.430692	0.458476
PB.1076.1|PCITRI_00039:268292-268947(-)|UnnamedSample_HQ_transcript/119572	NA	scaff_00039	0.337233	0.542965
PB.10760.11|PCITRI_01887:9915-19042(-)|UnnamedSample_HQ_transcript/77211	IPR000436 Sushi/SCR/CCP domain,IPR001254 Serine proteases, trypsin domain	g6495	0.042775	0.899942
PB.10760.5|PCITRI_01887:8014-14796(-)|UnnamedSample_HQ_transcript/83614	IPR001254 Serine proteases, trypsin domain	g6495	0.858255	0.00419265
PB.10761.2|PCITRI_01887:19305-24684(-)|UnnamedSample_HQ_transcript/88321	IPR001254 Serine proteases, trypsin domain	NA	-2.13532	0.0240562
PB.10762.3|PCITRI_01887:37523-39968(-)|UnnamedSample_HQ_transcript/85356	IPR001254 Serine proteases, trypsin domain	g6498	-2.52449	0.0236894
PB.10763.1|PCITRI_01887:42193-48593(-)|UnnamedSample_HQ_transcript/77546	IPR001254 Serine proteases, trypsin domain,IPR000436 Sushi/SCR/CCP domain	NA	0.41976	0.136448
PB.10763.3|PCITRI_01887:42195-48635(-)|UnnamedSample_HQ_transcript/80230	IPR001254 Serine proteases, trypsin domain,IPR000436 Sushi/SCR/CCP domain	NA	0.524304	0.0839442
PB.10764.1|PCITRI_01889:43418-49291(+)|UnnamedSample_HQ_transcript/22013	NA	g6512	-0.950884	0.423941
PB.10764.2|PCITRI_01889:48872-55605(+)|UnnamedSample_HQ_transcript/39860	NA	g6513	-0.0449052	0.962454
PB.10765.1|PCITRI_01892:652-10233(+)|UnnamedSample_HQ_transcript/51916	IPR000719 Protein kinase domain	g6518	-0.96383	0.0501267
PB.10766.1|PCITRI_01892:30146-32928(+)|UnnamedSample_HQ_transcript/30949	NA	scaff_01892	-0.350238	0.307773
PB.10767.1|PCITRI_01892:61946-64497(-)|UnnamedSample_HQ_transcript/37577	NA	g6521	0.862328	0.378065
PB.10768.1|PCITRI_01895:1251-3738(+)|UnnamedSample_HQ_transcript/52892	IPR045100 TUTase nucleotidyltransferase domain	NA	-0.333971	0.278782
PB.10768.2|PCITRI_01895:1267-3739(+)|UnnamedSample_HQ_transcript/50459	IPR045100 TUTase nucleotidyltransferase domain	NA	-0.340702	0.264588
PB.10768.3|PCITRI_01895:1444-3739(+)|UnnamedSample_HQ_transcript/53840	IPR045100 TUTase nucleotidyltransferase domain	NA	-1.24238	0.114346
PB.1077.1|PCITRI_00039:279213-302906(+)|UnnamedSample_HQ_transcript/32064	IPR001245 Serine-threonine/tyrosine-protein kinase, catalytic domain	g1938	-0.863341	0.000270184
PB.1077.2|PCITRI_00039:296526-302629(+)|UnnamedSample_HQ_transcript/47823	IPR001245 Serine-threonine/tyrosine-protein kinase, catalytic domain	NA	-0.78948	0.000420349
PB.1077.3|PCITRI_00039:296564-301224(+)|UnnamedSample_HQ_transcript/31509	IPR001245 Serine-threonine/tyrosine-protein kinase, catalytic domain	scaff_00039	-0.795419	0.000625838
PB.1077.4|PCITRI_00039:296572-302638(+)|UnnamedSample_HQ_transcript/46218	IPR001245 Serine-threonine/tyrosine-protein kinase, catalytic domain	g1938	-0.740739	0.000499406
PB.1077.5|PCITRI_00039:296587-302913(+)|UnnamedSample_HQ_transcript/33139	IPR001245 Serine-threonine/tyrosine-protein kinase, catalytic domain	g1938	-0.766761	0.000369979
PB.1077.6|PCITRI_00039:296609-301224(+)|UnnamedSample_HQ_transcript/9063	IPR001245 Serine-threonine/tyrosine-protein kinase, catalytic domain	scaff_00039	-0.641687	0.0105217
PB.10770.1|PCITRI_01895:13923-16461(+)|UnnamedSample_HQ_transcript/47939	NA	NA	-0.544709	0.0493621
PB.10770.2|PCITRI_01895:14126-16458(+)|UnnamedSample_HQ_transcript/68820	NA	NA	-0.466013	0.0448622
PB.10772.1|PCITRI_01895:27032-28215(-)|UnnamedSample_HQ_transcript/108253	IPR004826 Basic leucine zipper domain, Maf-type	NA	-0.408312	0.0252489
PB.10773.1|PCITRI_01895:32395-34428(-)|UnnamedSample_HQ_transcript/79410	IPR008251 Chromo shadow domain,IPR023780 Chromo domain	g6535	-1.60206	0.00107822
PB.10773.2|PCITRI_01895:32396-33228(-)|UnnamedSample_HQ_transcript/114297	IPR008251 Chromo shadow domain	g6535	-1.5172	0.00240928
PB.10774.10|PCITRI_01895:35861-42319(-)|UnnamedSample_HQ_transcript/44971	IPR020536 Thil, AANH domain,IPR017926 Glutamine amidotransferase,IPR001674 GMP synthase, C-terminal	NA	-0.247091	0.271649
PB.10774.13|PCITRI_01895:35862-42567(-)|UnnamedSample_HQ_transcript/84595	IPR001674 GMP synthase, C-terminal,IPR017926 Glutamine amidotransferase	NA	-0.108787	0.611384
PB.10774.14|PCITRI_01895:40364-42570(-)|UnnamedSample_HQ_transcript/92970	IPR022310 NAD/GMP synthase,IPR017926 Glutamine amidotransferase	g6536	-0.390099	0.0911034
PB.10774.9|PCITRI_01895:35861-42567(-)|UnnamedSample_HQ_transcript/37851	IPR017926 Glutamine amidotransferase,IPR001674 GMP synthase, C-terminal,IPR020536 Thil, AANH domain	g6536	-0.252997	0.244632
PB.10776.1|PCITRI_01898:29537-69724(+)|UnnamedSample_HQ_transcript/49067	IPR001611 Leucine-rich repeat	scaff_00358	-0.0485823	0.915588
PB.10778.1|PCITRI_01903:62865-66190(-)|UnnamedSample_HQ_transcript/19962	NA	NA	-0.590271	0.45215
PB.10779.1|PCITRI_01905:2622-7375(-)|UnnamedSample_HQ_transcript/9089	NA	NA	2.08645	0.246604
PB.1078.1|PCITRI_00039:333861-389713(+)|UnnamedSample_HQ_transcript/44479	IPR010291 Ion channel regulatory protein, UNC-93	NA	0.588172	0.0942172
PB.1078.10|PCITRI_00039:336518-389713(+)|UnnamedSample_HQ_transcript/65409	IPR010291 Ion channel regulatory protein, UNC-93	NA	0.506607	0.172757
PB.1078.11|PCITRI_00039:352864-389713(+)|UnnamedSample_HQ_transcript/43668	IPR010291 Ion channel regulatory protein, UNC-93	NA	0.463719	0.204193
PB.1078.12|PCITRI_00039:352936-389713(+)|UnnamedSample_HQ_transcript/57308	IPR010291 Ion channel regulatory protein, UNC-93	NA	0.512211	0.131748
PB.1078.13|PCITRI_00039:352936-389713(+)|UnnamedSample_HQ_transcript/64191	IPR010291 Ion channel regulatory protein, UNC-93	NA	0.332902	0.533717
PB.1078.2|PCITRI_00039:334013-390315(+)|UnnamedSample_HQ_transcript/31166	IPR011701 Major facilitator superfamily,IPR010291 Ion channel regulatory protein, UNC-93	NA	0.675793	0.0556443
PB.1078.3|PCITRI_00039:334013-386229(+)|UnnamedSample_HQ_transcript/40084	IPR010291 Ion channel regulatory protein, UNC-93	NA	0.410148	0.330501
PB.1078.5|PCITRI_00039:334019-391048(+)|UnnamedSample_HQ_transcript/15238	IPR010291 Ion channel regulatory protein, UNC-93	NA	0.678607	0.119395
PB.1078.6|PCITRI_00039:334032-389713(+)|UnnamedSample_HQ_transcript/50492	IPR010291 Ion channel regulatory protein, UNC-93	NA	0.624627	0.0629425
PB.1078.7|PCITRI_00039:334032-338282(+)|UnnamedSample_HQ_transcript/8414	NA	scaff_00039	0.632338	0.159062
PB.1078.8|PCITRI_00039:334036-392227(+)|UnnamedSample_HQ_transcript/5568	IPR010291 Ion channel regulatory protein, UNC-93	NA	0.759108	0.0640801
PB.1078.9|PCITRI_00039:334730-389713(+)|UnnamedSample_HQ_transcript/53469	IPR010291 Ion channel regulatory protein, UNC-93	NA	0.495008	0.17466
PB.10780.2|PCITRI_01905:17932-36293(-)|UnnamedSample_HQ_transcript/52870	NA	g6578	0.56544	0.0556749
PB.10781.2|PCITRI_01908:32709-35750(-)|UnnamedSample_HQ_transcript/44675	NA	g6593	0.210204	0.330694
PB.10782.1|PCITRI_01908:35950-37198(+)|UnnamedSample_HQ_transcript/98280	IPR003000 Sirtuin family	g6594	1.11116	0.00137878
PB.10783.1|PCITRI_01908:37197-39725(-)|UnnamedSample_HQ_transcript/37787	IPR019559 Cullin protein, neddylation domain,IPR001373 Cullin, N-terminal	g6595	0.13133	0.403586
PB.10783.2|PCITRI_01908:37686-39743(-)|UnnamedSample_HQ_transcript/56868	IPR001373 Cullin, N-terminal	g6595	0.159979	0.460749
PB.10785.1|PCITRI_01908:42094-42870(-)|UnnamedSample_HQ_transcript/121376	NA	g6597	0.821578	0.00439618
PB.10788.2|PCITRI_01908:49253-52713(-)|UnnamedSample_HQ_transcript/30292	IPR019748 FERM central domain	g6600	-0.156876	0.401512
PB.10788.5|PCITRI_01908:49625-52719(-)|UnnamedSample_HQ_transcript/42169	IPR019748 FERM central domain	g6600	-0.160056	0.398676
PB.10788.6|PCITRI_01908:50059-52673(-)|UnnamedSample_HQ_transcript/62219	IPR019748 FERM central domain	g6600	-0.171775	0.460448
PB.1079.1|PCITRI_00039:356002-356643(-)|UnnamedSample_HQ_transcript/120031	NA	scaff_00039	NA	NA
PB.10790.2|PCITRI_01908:54578-59492(-)|UnnamedSample_HQ_transcript/71013	NA	NA	0.456998	0.149866
PB.10790.4|PCITRI_01908:54579-56613(-)|UnnamedSample_HQ_transcript/71708	NA	g6602	0.524163	0.0878105
PB.10790.5|PCITRI_01908:54846-59408(-)|UnnamedSample_HQ_transcript/93502	NA	NA	0.429323	0.159869
PB.10790.6|PCITRI_01908:55312-59420(-)|UnnamedSample_HQ_transcript/108673	NA	g6603	0.303976	0.322057
PB.10792.1|PCITRI_01909:11393-18573(+)|UnnamedSample_HQ_transcript/33546	NA	NA	2.5166	0.0015181
PB.10793.1|PCITRI_01909:39738-43783(+)|UnnamedSample_HQ_transcript/76136	NA	g6611	2.97838	0.00871221
PB.10794.1|PCITRI_01909:43903-46113(+)|UnnamedSample_HQ_transcript/66763	NA	g6612	4.12374	0.000667698
PB.10795.1|PCITRI_01914:42919-44602(-)|UnnamedSample_HQ_transcript/74597	NA	g6640	0.941918	0.0572913
PB.10795.2|PCITRI_01914:42920-53237(-)|UnnamedSample_HQ_transcript/71943	IPR017996 Major royal jelly protein/protein yellow	g6640	0.651885	0.0931782
PB.10795.4|PCITRI_01914:43389-44170(-)|UnnamedSample_HQ_transcript/115363	NA	g6640	1.20627	0.103865
PB.10795.6|PCITRI_01914:51125-61106(-)|UnnamedSample_HQ_transcript/43476	NA	g6640	-0.033643	0.947982
PB.10796.13|PCITRI_01915:22948-28565(-)|UnnamedSample_HQ_transcript/11393	IPR019474 Ubiquitin conjugation factor E4, core,IPR003613 U-box domain	NA	-0.154761	0.27014
PB.10796.18|PCITRI_01915:24125-28313(-)|UnnamedSample_HQ_transcript/26309	IPR019474 Ubiquitin conjugation factor E4, core	g6645	-0.297051	0.0735046
PB.10796.20|PCITRI_01915:27231-28613(-)|UnnamedSample_HQ_transcript/107319	NA	NA	-0.261335	0.342036
PB.10796.6|PCITRI_01915:22946-28592(-)|UnnamedSample_HQ_transcript/9512	IPR019474 Ubiquitin conjugation factor E4, core,IPR003613 U-box domain	g6645	-0.197946	0.147665
PB.10797.1|PCITRI_01915:30019-45047(-)|UnnamedSample_HQ_transcript/14110	IPR001807 Chloride channel, voltage gated	NA	1.41803	0.00120415
PB.10797.10|PCITRI_01915:32892-45033(-)|UnnamedSample_HQ_transcript/56621	IPR001807 Chloride channel, voltage gated	NA	1.28927	0.0025024
PB.10797.11|PCITRI_01915:32892-44140(-)|UnnamedSample_HQ_transcript/74487	IPR001807 Chloride channel, voltage gated	NA	1.3327	0.00117628
PB.10797.2|PCITRI_01915:30019-45059(-)|UnnamedSample_HQ_transcript/14230	IPR001807 Chloride channel, voltage gated	NA	1.43319	0.000944623
PB.10797.3|PCITRI_01915:30019-64816(-)|UnnamedSample_HQ_transcript/15382	IPR001807 Chloride channel, voltage gated	NA	1.45929	0.000903067
PB.10797.6|PCITRI_01915:30020-45033(-)|UnnamedSample_HQ_transcript/12216	IPR001807 Chloride channel, voltage gated	NA	1.49894	0.000729342
PB.10797.8|PCITRI_01915:32892-45033(-)|UnnamedSample_HQ_transcript/51065	IPR001807 Chloride channel, voltage gated	NA	1.33998	0.00287407
PB.10797.9|PCITRI_01915:32892-64986(-)|UnnamedSample_HQ_transcript/52282	IPR001807 Chloride channel, voltage gated	NA	1.28081	0.00275545
PB.10798.1|PCITRI_01915:66080-70275(-)|UnnamedSample_HQ_transcript/53620	IPR003890 MIF4G-like, type 3,IPR003891 Initiation factor eIF-4 gamma, MA3	NA	0.807466	0.0309567
PB.10799.1|PCITRI_01916:17139-24417(+)|UnnamedSample_HQ_transcript/88459	IPR018497 Peptidase M13, C-terminal domain,IPR008753 Peptidase M13, N-terminal domain	NA	0.414171	0.535436
PB.108.1|PCITRI_00002:876287-882565(+)|UnnamedSample_HQ_transcript/33083	IPR001254 Serine proteases, trypsin domain	NA	0.669648	0.0424805
PB.108.2|PCITRI_00002:876303-882604(+)|UnnamedSample_HQ_transcript/35423	IPR001254 Serine proteases, trypsin domain	g181	0.425242	0.212701
PB.108.3|PCITRI_00002:876332-879054(+)|UnnamedSample_HQ_transcript/59550	NA	scaff_00002	0.518777	0.0860428
PB.1080.1|PCITRI_00039:390807-394245(-)|UnnamedSample_HQ_transcript/17426	NA	scaff_00039	0.464338	0.669679
PB.10800.2|PCITRI_01916:25666-33115(+)|UnnamedSample_HQ_transcript/37325	IPR018497 Peptidase M13, C-terminal domain,IPR008753 Peptidase M13, N-terminal domain	NA	3.21661	0.00105676
PB.10801.1|PCITRI_01916:33893-47219(+)|UnnamedSample_HQ_transcript/43600	IPR018497 Peptidase M13, C-terminal domain,IPR008753 Peptidase M13, N-terminal domain	NA	2.32978	0.00138426
PB.10801.3|PCITRI_01916:34869-42003(+)|UnnamedSample_HQ_transcript/77311	IPR008753 Peptidase M13, N-terminal domain	NA	1.99039	0.00411481
PB.10801.4|PCITRI_01916:34869-41204(+)|UnnamedSample_HQ_transcript/96076	IPR008753 Peptidase M13, N-terminal domain	NA	1.92903	0.0094367
PB.10801.5|PCITRI_01916:34871-41872(+)|UnnamedSample_HQ_transcript/83846	IPR008753 Peptidase M13, N-terminal domain	NA	2.01227	0.0123446
PB.10801.6|PCITRI_01916:34872-47219(+)|UnnamedSample_HQ_transcript/39533	IPR008753 Peptidase M13, N-terminal domain,IPR018497 Peptidase M13, C-terminal domain	NA	2.24608	0.00140883
PB.10801.7|PCITRI_01916:34899-47219(+)|UnnamedSample_HQ_transcript/44121	IPR008753 Peptidase M13, N-terminal domain,IPR018497 Peptidase M13, C-terminal domain	NA	2.28862	0.00132962
PB.10802.1|PCITRI_01916:50376-58747(+)|UnnamedSample_HQ_transcript/37925	IPR018497 Peptidase M13, C-terminal domain,IPR008753 Peptidase M13, N-terminal domain	NA	6.19321	0.000465058
PB.10804.1|PCITRI_01920:41547-45962(+)|UnnamedSample_HQ_transcript/59313	IPR001680 WD40 repeat	NA	0.411425	0.0777908
PB.10804.2|PCITRI_01920:41548-46657(+)|UnnamedSample_HQ_transcript/18923	IPR001680 WD40 repeat	NA	0.446404	0.0495831
PB.10804.3|PCITRI_01920:41576-45962(+)|UnnamedSample_HQ_transcript/61203	IPR001680 WD40 repeat	NA	0.443642	0.0622555
PB.10805.1|PCITRI_01922:23979-28439(+)|UnnamedSample_HQ_transcript/111849	NA	NA	0.727538	0.298071
PB.10805.2|PCITRI_01922:23979-29276(+)|UnnamedSample_HQ_transcript/63794	NA	NA	0.701064	0.325771
PB.10806.1|PCITRI_01922:39059-44835(-)|UnnamedSample_HQ_transcript/35911	NA	NA	-0.809158	0.10312
PB.10806.2|PCITRI_01922:40564-44999(-)|UnnamedSample_HQ_transcript/32074	NA	NA	-0.4446	0.415613
PB.10807.1|PCITRI_01922:57375-59933(+)|UnnamedSample_HQ_transcript/37869	IPR002165 Plexin repeat,IPR041019 Plexin, TIG domain 1	scaff_01922	3.06729	0.0170538
PB.10808.1|PCITRI_01923:67969-68508(-)|UnnamedSample_HQ_transcript/122601	NA	scaff_01923	-2.96166	0.102619
PB.10809.1|PCITRI_01924:10497-12906(-)|UnnamedSample_HQ_transcript/43006	NA	scaff_01924	1.41518	0.0372557
PB.1081.5|PCITRI_00039:395180-401416(-)|UnnamedSample_HQ_transcript/19933	IPR004342 EXS, C-terminal,IPR004331 SPX domain	g1943	0.562325	0.0136929
PB.1081.7|PCITRI_00039:395316-401415(-)|UnnamedSample_HQ_transcript/22514	IPR004342 EXS, C-terminal,IPR004331 SPX domain	NA	0.5879	0.00664129
PB.1081.8|PCITRI_00039:395555-401416(-)|UnnamedSample_HQ_transcript/28231	IPR004331 SPX domain,IPR004342 EXS, C-terminal	g1943	0.583089	0.00399086
PB.1081.9|PCITRI_00039:398834-401416(-)|UnnamedSample_HQ_transcript/36918	IPR004331 SPX domain	g1943	0.5713	0.0194369
PB.10810.1|PCITRI_01924:13112-14134(+)|UnnamedSample_HQ_transcript/105156	NA	scaff_01924	1.55146	0.0462416
PB.10811.2|PCITRI_01924:13995-31731(-)|UnnamedSample_HQ_transcript/19136	IPR032296 Cytoplasmic polyadenylation element-binding protein, ZZ domain,IPR000504 RNA recognition motif domain	g6702	NA	NA
PB.10812.1|PCITRI_01926:21911-25936(+)|UnnamedSample_HQ_transcript/39264	NA	NA	1.08626	0.21418
PB.10814.11|PCITRI_01926:57381-64010(-)|UnnamedSample_HQ_transcript/50524	IPR002159 CD36 family	NA	0.0513389	0.770303
PB.10814.12|PCITRI_01926:57381-63826(-)|UnnamedSample_HQ_transcript/50708	IPR002159 CD36 family	NA	0.0888801	0.714285
PB.10814.4|PCITRI_01926:54694-63847(-)|UnnamedSample_HQ_transcript/46870	IPR002159 CD36 family	NA	0.0602931	0.731273
PB.10814.9|PCITRI_01926:57381-64762(-)|UnnamedSample_HQ_transcript/39351	IPR002159 CD36 family	NA	0.0445872	0.82807
PB.10815.1|PCITRI_01927:34887-40043(+)|UnnamedSample_HQ_transcript/23297	IPR000156 Ran binding domain	NA	0.691021	0.0267632
PB.10815.2|PCITRI_01927:34890-39935(+)|UnnamedSample_HQ_transcript/31210	IPR000156 Ran binding domain	NA	0.661826	0.0279826
PB.10815.3|PCITRI_01927:34895-40113(+)|UnnamedSample_HQ_transcript/26363	IPR000156 Ran binding domain	NA	0.699795	0.023306
PB.10815.4|PCITRI_01927:34905-39279(+)|UnnamedSample_HQ_transcript/54325	IPR000156 Ran binding domain	NA	0.664598	0.0293121
PB.10815.5|PCITRI_01927:35661-40113(+)|UnnamedSample_HQ_transcript/32684	IPR000156 Ran binding domain	NA	0.66582	0.029217
PB.10816.1|PCITRI_01928:3257-11868(-)|UnnamedSample_HQ_transcript/107495	NA	g6721	-0.807598	0.175
PB.10817.3|PCITRI_01928:19788-29031(-)|UnnamedSample_HQ_transcript/46220	IPR001357 BRCT domain	NA	-0.116648	0.636359
PB.10818.1|PCITRI_01930:31406-63610(+)|UnnamedSample_HQ_transcript/32529	IPR000719 Protein kinase domain,IPR011072 HR1 rho-binding domain,IPR017892 Protein kinase, C-terminal	NA	-1.1489	0.00618865
PB.10818.3|PCITRI_01930:36957-64972(+)|UnnamedSample_HQ_transcript/2771	IPR017892 Protein kinase, C-terminal,IPR000719 Protein kinase domain	g6732	0.199798	0.161893
PB.10818.4|PCITRI_01930:36971-37875(+)|UnnamedSample_HQ_transcript/110305	NA	scaff_01930	1.68932	0.00285464
PB.10818.5|PCITRI_01930:54817-63913(+)|UnnamedSample_HQ_transcript/51463	IPR000719 Protein kinase domain,IPR017892 Protein kinase, C-terminal	NA	-0.431491	0.022244
PB.10819.1|PCITRI_01930:44946-45561(-)|UnnamedSample_HQ_transcript/120790	NA	scaff_01930	NA	NA
PB.1082.1|PCITRI_00039:401789-404691(-)|UnnamedSample_HQ_transcript/48427	IPR006075 Aspartyl/Glutamyl-tRNA(Gln) amidotransferase, subunit B/E, catalytic,IPR018027 Asn/Gln amidotransferase	g1944	0.256264	0.217467
PB.1082.2|PCITRI_00039:402016-404732(-)|UnnamedSample_HQ_transcript/57646	IPR018027 Asn/Gln amidotransferase,IPR006075 Aspartyl/Glutamyl-tRNA(Gln) amidotransferase, subunit B/E, catalytic	g1944	0.40783	0.143557
PB.10820.1|PCITRI_01933:1171-68693(-)|UnnamedSample_HQ_transcript/38062	IPR013087 Zinc finger C2H2-type	NA	-0.486585	0.122665
PB.10820.2|PCITRI_01933:40213-68734(-)|UnnamedSample_HQ_transcript/32427	IPR006612 THAP-type zinc finger	NA	-0.789893	0.00424467
PB.10821.2|PCITRI_01934:26079-41142(+)|UnnamedSample_HQ_transcript/21724	IPR001433 Oxidoreductase FAD/NAD(P)-binding,IPR004030 Nitric oxide synthase, N-terminal,IPR003097 Sulfite reductase [NADPH] flavoprotein alpha-component-like, FAD-binding,IPR008254 Flavodoxin/nitric oxide synthase	NA	0.175509	0.862879
PB.10822.12|PCITRI_01934:50695-55027(-)|UnnamedSample_HQ_transcript/24465	IPR019458 Telomerase activating protein Est1, N-terminal,IPR018834 DNA/RNA-binding domain, Est1-type	NA	0.186628	0.216732
PB.10822.6|PCITRI_01934:50227-55002(-)|UnnamedSample_HQ_transcript/17558	IPR019458 Telomerase activating protein Est1, N-terminal,IPR018834 DNA/RNA-binding domain, Est1-type	NA	0.227341	0.148535
PB.10822.9|PCITRI_01934:50228-54311(-)|UnnamedSample_HQ_transcript/27217	IPR019458 Telomerase activating protein Est1, N-terminal,IPR018834 DNA/RNA-binding domain, Est1-type	NA	0.270226	0.0737988
PB.10823.1|PCITRI_01934:56063-58611(-)|UnnamedSample_HQ_transcript/61744	IPR013915 Pre-mRNA-splicing factor 19,IPR003613 U-box domain,IPR001680 WD40 repeat	g6759	-0.0758454	0.759669
PB.10824.1|PCITRI_01934:58973-61584(+)|UnnamedSample_HQ_transcript/63074	IPR019382 Translation initiation factor 3 complex subunit L	g6760	0.295599	0.203076
PB.10824.5|PCITRI_01934:59369-61586(+)|UnnamedSample_HQ_transcript/77573	IPR019382 Translation initiation factor 3 complex subunit L	scaff_01934	0.385151	0.107072
PB.10826.2|PCITRI_01939:751-46421(-)|UnnamedSample_HQ_transcript/87656	IPR002347 Short-chain dehydrogenase/reductase SDR	g6782	-0.16077	0.381814
PB.10827.1|PCITRI_01939:59951-62971(+)|UnnamedSample_HQ_transcript/119454	NA	g6783	2.21023	0.0040058
PB.10827.2|PCITRI_01939:59951-63919(+)|UnnamedSample_HQ_transcript/76932	NA	g6783	2.2324	0.00556838
PB.10827.3|PCITRI_01939:59951-63919(+)|UnnamedSample_HQ_transcript/91775	NA	g6783	2.2941	0.00399067
PB.10828.1|PCITRI_01940:28124-30841(+)|UnnamedSample_HQ_transcript/60752	IPR033121 Peptidase family A1 domain	g6788	0.710726	0.132091
PB.10828.2|PCITRI_01940:28125-31566(+)|UnnamedSample_HQ_transcript/34178	IPR033121 Peptidase family A1 domain	g6788	0.996638	0.035851
PB.10829.1|PCITRI_01940:33687-40163(+)|UnnamedSample_HQ_transcript/78265	IPR033121 Peptidase family A1 domain	g6789	1.42767	0.505823
PB.1083.1|PCITRI_00039:405077-413058(+)|UnnamedSample_HQ_transcript/580	IPR002172 Low-density lipoprotein (LDL) receptor class A repeat,IPR000033 LDLR class B repeat	NA	-0.56776	0.00166457
PB.1083.2|PCITRI_00039:405082-408846(+)|UnnamedSample_HQ_transcript/24544	IPR000033 LDLR class B repeat	NA	-0.644706	0.00657726
PB.1083.3|PCITRI_00039:405089-410840(+)|UnnamedSample_HQ_transcript/3924	IPR002172 Low-density lipoprotein (LDL) receptor class A repeat,IPR000033 LDLR class B repeat	NA	-0.59119	0.00794065
PB.10831.1|PCITRI_01940:45958-55257(+)|UnnamedSample_HQ_transcript/56856	IPR006047 Glycosyl hydrolase, family 13, catalytic domain	g6791	0.985952	0.130731
PB.10832.1|PCITRI_01940:56610-60239(+)|UnnamedSample_HQ_transcript/84460	IPR033121 Peptidase family A1 domain	g6792	0.984076	0.566506
PB.10833.1|PCITRI_01942:26253-28330(-)|UnnamedSample_HQ_transcript/68568	NA	NA	NA	NA
PB.10834.1|PCITRI_01943:21015-25714(+)|UnnamedSample_HQ_transcript/63047	IPR000210 BTB/POZ domain	NA	-5.03097	0.00664627
PB.10836.1|PCITRI_01943:35560-38884(+)|UnnamedSample_HQ_transcript/58996	IPR000210 BTB/POZ domain	g6805	-4.02988	0.0299722
PB.10837.1|PCITRI_01943:41947-46403(+)|UnnamedSample_HQ_transcript/82801	IPR000210 BTB/POZ domain	NA	-6.13479	0.0221912
PB.10837.2|PCITRI_01943:41963-46403(+)|UnnamedSample_HQ_transcript/79971	IPR000210 BTB/POZ domain	g6806	-6.85479	0.0173342
PB.10837.4|PCITRI_01943:41985-46522(+)|UnnamedSample_HQ_transcript/79643	IPR000210 BTB/POZ domain	NA	-6.67028	0.0181234
PB.10837.5|PCITRI_01943:42005-46522(+)|UnnamedSample_HQ_transcript/74331	IPR000210 BTB/POZ domain	g6806	-6.72753	0.019509
PB.10838.1|PCITRI_01943:44476-45460(-)|UnnamedSample_HQ_transcript/106868	NA	scaff_01943	NA	NA
PB.10839.1|PCITRI_01944:47296-48962(-)|UnnamedSample_HQ_transcript/74804	IPR002110 Ankyrin repeat	g6811	0.24805	0.351358
PB.1084.1|PCITRI_00039:413507-421204(-)|UnnamedSample_HQ_transcript/6106	IPR025486 Domain of unknown function DUF4378	g1946	-0.308916	0.01574
PB.1084.2|PCITRI_00039:417128-420983(-)|UnnamedSample_HQ_transcript/29277	NA	g1946	-0.403519	0.00973166
PB.10841.1|PCITRI_01949:28813-29774(-)|UnnamedSample_HQ_transcript/107834	NA	scaff_01949	NA	NA
PB.10842.1|PCITRI_01949:30344-32319(+)|UnnamedSample_HQ_transcript/60198	NA	scaff_01949	NA	NA
[truncated: 438,883+ more rows]

## Sheet: (b) Genome
			Normalised Total Counts
GeneID	logFC	adj.P.Val	SVF_2	SVF_3	SVF_5	SVF_6	SMF_8	SMF_9	SMF_10	SMF_11	InterProID	InterProDescription
g27515	9.95905	0.00420926	27247	20730	12631	15283	2	1043	0	214	NA	NA
g8905	9.75202	0.00580661	10304	8012	5088	4704	0	435	0	62	NA	NA
g27514	8.93095	0.00322487	9095	9899	7208	7718	0	552	3	140	NA	NA
g12782	8.59199	0.279927	13	843	2409	2701	0	7	0	2	NA	NA
g23689	8.55661	0.00198727	1849	2278	1870	1693	0	53	2	13	IPR006170	Pheromone/general odorant binding protein
g10038	7.39623	0.00381386	3354	10825	26895	12196	920	41	41	17	NA	NA
g36016	7.03479	0.0563444	105	560	1271	517	32	0	4	2	NA	NA
g17185	7.01393	0.089798	119	1120	1717	683	47	0	6	6	NA	NA
g6655	6.99053	0.00322487	957	1882	1649	1973	2	102	3	40	IPR008753	Peptidase M13, N-terminal domain
g35261	6.80398	0.0452805	543	3181	14489	3753	482	13	15	12	NA	NA
g35157	6.52709	0.00384654	67	121	153	136	26	0	0	0	NA	NA
g10040	6.50774	0.0751115	304	2078	9508	2253	365	10	13	7	NA	NA
g16605	6.49917	0.00200751	82	131	164	126	0	12	1	0	IPR002018	Carboxylesterase, type B
g3825	6.48608	0.138545	0	115	207	260	0	0	0	0	IPR001506	Peptidase M12A
g36018	6.3889	0.0149191	298	825	1496	760	153	3	7	2	NA	NA
g5905	6.38698	0.00124591	96	111	113	134	0	2	2	1	IPR002213	UDP-glucuronosyl/UDP-glucosyltransferase
g14928	6.37803	0.00209065	60	125	122	120	0	8	1	0	NA	NA
g11959	6.27615	0.13243	404	50	2642	274	54	10	0	4	IPR006047	Glycosyl hydrolase, family 13, catalytic domain
g28067	6.26884	0.399808	3	381	808	3183	9	0	6	4	NA	NA
g135	6.20245	0.432705	1	1050	256	2949	26	2	1	0	NA	NA
g5578	6.02114	0.00124591	536	615	588	658	4	30	6	11	IPR002018	Carboxylesterase, type B
g13641	5.95831	0.00209267	402	691	618	808	2	41	10	10	NA	NA
g17316	5.93187	0.00527406	309	415	672	456	16	38	0	22	NA	NA
g16590	5.84123	0.00168781	848	1567	1667	1660	12	92	15	27	NA	NA
g14825	5.82126	0.00132451	2110	4574	4190	4056	33	170	60	63	IPR000092	Polyprenyl synthetase
g14822	5.78994	0.00132451	2079	4251	4132	4293	38	196	48	65	IPR000092	Polyprenyl synthetase
g27120	5.77578	0.133237	36	317	936	519	0	90	1	13	NA	NA
g26890	5.76843	0.280694	13	464	614	2084	2	11	6	6	NA	NA
g23884	5.71483	0.0333445	16	150	216	126	1	3	4	0	NA	NA
g8855	5.69793	0.420474	3	796	419	2471	94	1	7	0	IPR000618	Insect cuticle protein
g13462	5.65853	0.015479	96	314	522	341	26	4	4	2	NA	NA
g7997	5.62484	0.00983669	22	77	154	74	7	2	0	0	NA	NA
g12783	5.62255	0.0509138	169	1048	1716	1764	7	144	3	43	NA	NA
g36017	5.61876	0.00594299	757	2150	3196	1885	322	42	19	11	NA	NA
g2411	5.60141	0.155138	20	349	621	397	2	40	0	11	NA	NA
g36015	5.59841	0.0103078	43	110	140	179	27	0	1	1	NA	NA
g31771	5.58473	0.00772608	22	73	77	71	18	0	0	0	IPR001604	DNA/RNA non-specific endonuclease
g34600	5.58217	0.0936128	9	81	465	126	3	14	0	0	IPR001563	Peptidase S10, serine carboxypeptidase
g16518	5.57437	0.0350693	12	83	205	112	10	0	2	0	NA	NA
g24281	5.52347	0.110772	15	93	641	210	0	4	4	6	IPR002213	UDP-glucuronosyl/UDP-glucosyltransferase
g23518	5.49657	0.00611737	949	2490	4750	3475	276	148	11	43	IPR006047	Glycosyl hydrolase, family 13, catalytic domain
g20750	5.48835	0.00611512	243	704	477	703	52	14	10	2	NA	NA
g35039	5.4292	0.0121125	1613	5537	14773	6293	902	455	12	97	NA	NA
g32608	5.17609	0.398168	5	648	1166	3954	74	2	28	2	IPR000618	Insect cuticle protein
g7386	5.1527	0.0079246	101	179	267	174	14	21	0	7	NA	NA
g25081	5.12254	0.0919038	25	132	482	260	11	16	0	6	NA	NA
g16760	5.05604	0.0194921	71	221	267	216	28	25	0	4	NA	NA
g29715	5.04254	0.00132451	339	471	608	614	6	33	19	15	NA	NA
g38229	5.03369	0.00317143	193	172	96	108	2	14	4	2	IPR013120	Male sterility, NAD-binding
g500	5.02261	0.558981	0	768	721	5723	25	2	7	4	IPR000618	Insect cuticle protein
g28529	4.99411	0.00762367	2140	20314	51182	27433	796	1067	257	437	IPR000668	Peptidase C1A, papain C-terminal
g36341	4.941	0.0305726	6	59	105	65	2	6	0	0	NA	NA
g14545	4.92954	0.0526835	6	56	78	165	12	0	2	0	NA	NA
g30159	4.86451	0.129147	19	140	694	242	4	9	2	10	NA	NA
g3123	4.83218	0.0497515	19	112	177	170	5	14	0	3	IPR001148	Alpha carbonic anhydrase
g24054	4.81799	0.013631	170	691	803	656	44	49	5	14	NA	NA
g26356	4.78066	0.111019	49	563	1532	694	12	62	8	11	IPR011697	Peptidase C26
g10791	4.77292	0.0280824	1392	11144	44821	23957	585	2962	55	588	IPR000618	Insect cuticle protein
g1008	4.77222	0.0353247	185	843	2592	1155	130	36	14	23	NA	NA
g24749	4.76362	0.0127633	41	92	91	105	49	0	1	2	NA	NA
g25741	4.76297	0.0124142	29	74	109	91	21	1	0	3	NA	NA
g39155	4.72845	0.293864	7	623	634	106	5	68	3	0	NA	NA
g1004	4.69177	0.0212397	285	669	225	361	432	15	2	4	NA	NA
g10252	4.64698	0.0987356	8	72	206	181	6	7	3	0	IPR013057	Amino acid transporter, transmembrane domain
g27551	4.64131	0.0530003	2	56	81	56	0	0	3	2	IPR011701	Major facilitator superfamily
g14498	4.60297	0.0202611	10	61	101	55	2	4	0	2	IPR001148	Alpha carbonic anhydrase
g1131	4.60195	0.0371012	146	921	1701	1078	32	96	11	33	IPR018631	AAA-ATPase-like domain
g38955	4.57528	0.00422928	752	1273	2852	2737	60	263	29	82	IPR023796	Serpin domain
g4651	4.5752	0.00892672	68	60	37	107	17	1	0	5	NA	NA
g36054	4.56398	0.0444507	50	194	484	350	4	55	3	9	IPR006047	Glycosyl hydrolase, family 13, catalytic domain
g4866	4.5531	0.178402	1	68	73	314	9	0	4	0	IPR000618	Insect cuticle protein
g11309	4.53561	0.0217289	39	107	106	177	9	24	0	4	IPR002018	Carboxylesterase, type B
g15657	4.5293	0.0260486	2172	19922	93188	43415	1256	4848	162	1064	IPR000618	Insect cuticle protein
g2790	4.52384	0.0997462	24	189	431	183	18	41	0	7	IPR002018	Carboxylesterase, type B
g31256	4.5238	0.00864422	164	466	716	481	77	15	16	7	NA	NA
g22976	4.51783	0.114027	11	81	314	133	4	20	0	4	IPR005828	Major facilitator, sugar transporter-like
g25740	4.5154	0.0207028	244	599	1926	706	67	148	8	15	NA	NA
g31707	4.51064	0.0287998	248	779	2264	487	97	111	6	22	IPR006047	Glycosyl hydrolase, family 13, catalytic domain
g40179	4.50882	0.0233379	170	430	673	732	53	113	1	37	IPR002018	Carboxylesterase, type B
g29731	4.50512	0.00699927	2304	17030	44016	24409	714	1238	359	794	IPR001254	Serine proteases, trypsin domain
g27919	4.47363	0.00375357	450	937	1451	1279	184	23	44	28	IPR004911	Gamma interferon inducible lysosomal thiol reductase GILT
g37613	4.47073	0.386231	8	1734	1763	8097	220	7	101	6	IPR000618	Insect cuticle protein
g11961	4.46917	0.0658074	66	28	422	75	33	11	0	3	IPR006047	Glycosyl hydrolase, family 13, catalytic domain
g29729	4.46658	0.150186	115	730	14167	2697	23	265	40	82	IPR000668	Peptidase C1A, papain C-terminal
g24268	4.44331	0.0545616	22	83	340	56	4	4	4	2	NA	NA
g27205	4.43381	0.0575567	14	111	181	114	2	8	6	1	IPR011701	Major facilitator superfamily
g15924	4.43239	0.155496	37	399	1440	1873	51	31	15	12	NA	NA
g27964	4.43186	0.0419113	28	161	105	136	2	27	0	15	NA	NA
g40425	4.43131	0.0504347	53	312	632	518	14	26	9	10	IPR002347	Short-chain dehydrogenase/reductase SDR
g3577	4.42707	0.0217954	382	1720	4131	1837	135	257	16	77	NA	NA
g17980	4.4096	0.0570709	16	99	133	142	13	12	0	2	NA	NA
g2514	4.4069	0.00968621	252	174	704	481	110	28	3	16	IPR002048	EF-hand domain
g36050	4.38082	0.0308604	934	435	6017	820	217	222	16	27	IPR006047	Glycosyl hydrolase, family 13, catalytic domain
g6612	4.36604	0.00147071	322	483	726	646	28	31	35	17	NA	NA
g2678	4.36485	0.192017	39	479	4883	614	23	59	15	23	IPR001128	Cytochrome P450
g5191	4.36475	0.00263075	1113	1618	1114	1249	448	50	30	38	NA	NA
g40031	4.35177	0.0356625	63	253	565	309	15	48	2	16	NA	NA
g36363	4.34758	0.00577547	54	38	60	63	20	4	0	1	NA	NA
g16898	4.31622	0.00531304	79	148	165	189	40	2	8	4	IPR001375	Peptidase S9, prolyl oligopeptidase, catalytic domain
g33888	4.31591	0.00766389	43	80	61	78	25	2	4	0	NA	NA
g7396	4.31482	0.0181874	53	123	174	105	17	16	0	12	NA	NA
g34222	4.31322	0.0164638	355	2051	3177	2364	50	188	97	47	IPR000322	Glycoside hydrolase family 31
g25990	4.31095	0.0109055	226	680	1071	745	146	45	10	22	IPR000668	Peptidase C1A, papain C-terminal
g6820	4.30954	0.0232869	33	84	172	109	11	18	4	0	IPR004119	Protein of unknown function DUF227
g19348	4.30192	0.414743	0	108	255	788	2	0	8	9	NA	NA
g31550	4.3009	0.214642	55	1154	8767	2149	3	298	82	99	IPR006047	Glycosyl hydrolase, family 13, catalytic domain
g20640	4.30067	0.0154922	249	811	1832	1053	53	139	15	39	NA	NA
g13521	4.30013	0.0226089	25	107	106	121	21	2	2	2	NA	NA
g36013	4.29233	0.00924114	43	108	139	144	18	5	2	4	NA	NA
g31701	4.28406	0.00866367	175	188	633	151	27	20	9	6	IPR006047	Glycosyl hydrolase, family 13, catalytic domain
g14991	4.27537	0.0259883	67	313	544	306	31	10	8	15	IPR000172	Glucose-methanol-choline oxidoreductase, N-terminal
g8399	4.26753	0.0539177	27	65	132	338	17	2	8	2	NA	NA
g7394	4.24125	0.0214424	217	869	1773	1040	101	135	14	24	NA	NA
g39416	4.2409	0.0167854	161	574	1162	826	30	69	23	20	IPR000560	Histidine phosphatase superfamily, clade-2
g28426	4.24044	0.143837	78	1608	2153	7683	253	49	73	27	IPR000618	Insect cuticle protein
g20716	4.23175	0.0885399	230	6032	18785	5059	82	793	97	244	IPR006047	Glycosyl hydrolase, family 13, catalytic domain
g35525	4.22147	0.00872416	51	70	85	94	0	34	2	8	IPR009729	Galactose-3-O-sulfotransferase
g29098	4.21657	0.159781	31	672	805	1244	4	106	8	66	NA	NA
g30445	4.20882	0.0423814	91	422	1268	419	36	49	9	17	IPR006047	Glycosyl hydrolase, family 13, catalytic domain
g12353	4.20806	0.0342054	25	87	174	134	12	16	1	2	NA	NA
g31703	4.20311	0.00611539	342	890	747	411	22	96	9	68	IPR006047	Glycosyl hydrolase, family 13, catalytic domain
g10353	4.19925	0.00867468	2277	4487	25597	12767	1309	807	221	202	IPR000618	Insect cuticle protein
g6769	4.1768	0.00438168	611	1291	1897	1715	340	91	30	47	NA	NA
g23883	4.16485	0.119005	56	1438	766	1396	106	98	5	28	NA	NA
g28423	4.15868	0.0677374	1343	1561	26996	2287	842	1325	12	199	IPR000618	Insect cuticle protein
g13823	4.15664	0.0140906	1402	7762	5313	7371	185	1395	50	581	IPR023796	Serpin domain
g32229	4.15505	0.31941	16	3327	1781	11024	388	23	83	20	IPR000618	Insect cuticle protein
g33769	4.14844	0.45203	2	878	936	4518	116	3	48	6	IPR000618	Insect cuticle protein
g2789	4.13322	0.0546379	54	305	705	330	5	54	6	33	IPR002018	Carboxylesterase, type B
g31706	4.12797	0.0123948	128	398	459	182	14	44	4	27	IPR006047	Glycosyl hydrolase, family 13, catalytic domain
g36475	4.12271	0.0117165	43	108	165	138	15	14	2	3	NA	NA
g3224	4.10484	0.0313228	61	290	575	322	20	25	10	10	NA	NA
g26237	4.10241	0.0303021	21	75	101	159	4	11	1	6	IPR002018	Carboxylesterase, type B
g129	4.09813	0.426215	5	110	67	3820	46	0	157	0	NA	NA
g8645	4.09592	0.044011	23	86	167	115	12	21	4	0	NA	NA
g1608	4.07684	0.128248	10	119	87	326	6	2	4	9	NA	NA
g23517	4.06783	0.0830379	137	1064	6047	1172	66	140	38	58	IPR006047	Glycosyl hydrolase, family 13, catalytic domain
g29732	4.0644	0.0229165	111	486	688	559	97	30	20	6	IPR000668	Peptidase C1A, papain C-terminal
g36057	4.06137	0.00838252	648	154	951	436	25	94	15	25	IPR006047	Glycosyl hydrolase, family 13, catalytic domain
g29343	4.05868	0.0566573	22	142	252	120	11	13	3	3	IPR000836	Phosphoribosyltransferase domain
g7480	4.05646	0.124361	33	298	560	281	288	12	15	0	IPR006047	Glycosyl hydrolase, family 13, catalytic domain
g26191	4.04959	0.103717	19	125	206	224	5	74	0	15	IPR019427	7TM GPCR, serpentine receptor class w (Srw)
g1464	4.04506	0.54643	0	649	1774	3088	80	0	23	49	NA	NA
g12648	4.04267	0.0103663	923	3899	8598	5207	199	733	116	195	IPR018631	AAA-ATPase-like domain
g13461	4.03513	0.00710379	171	471	673	413	70	30	24	8	NA	NA
g39338	4.03316	0.032069	72	331	588	490	39	37	6	18	NA	NA
g31702	4.02554	0.00509073	4889	10353	21226	9074	809	1980	159	954	IPR006047	Glycosyl hydrolase, family 13, catalytic domain
g501	4.01829	0.10975	104	1711	436	3363	30	213	13	70	IPR000618	Insect cuticle protein
g23512	4.00451	0.245243	12	219	396	16	189	8	0	0	IPR006047	Glycosyl hydrolase, family 13, catalytic domain
g1974	4.00023	0.255214	15	191	2754	208	11	76	2	23	IPR013653	FR47-like
g39450	3.99946	0.132395	74	1091	252	3207	40	42	30	26	NA	NA
g24919	3.98944	0.0798984	88	709	2173	1092	20	164	25	39	IPR003726	Homocysteine-binding domain
g22652	3.98779	0.131834	44	198	602	1931	50	17	40	6	NA	NA
g2677	3.98245	0.125118	47	237	2234	394	26	37	22	10	IPR001128	Cytochrome P450
g14025	3.97666	0.0109047	341	1183	1952	1370	168	152	29	39	NA	NA
g16351	3.95784	0.0133068	158	598	963	608	68	45	26	17	NA	NA
g30066	3.95687	0.00363135	63	118	150	113	21	5	6	4	NA	NA
g39337	3.95481	0.0195718	18	66	107	90	4	7	3	2	NA	NA
g30147	3.94789	0.0656623	31	95	110	76	0	131	0	22	IPR013201	Cathepsin propeptide inhibitor domain (I29)
g6933	3.94421	0.0230318	21	66	135	80	15	4	2	2	NA	NA
g8596	3.93973	0.0037229	62	130	172	121	8	12	6	6	NA	NA
g39780	3.92914	0.068701	22	114	281	159	12	29	3	2	IPR011701	Major facilitator superfamily
g14599	3.92686	0.00484258	4033	5221	3356	4099	2418	130	175	177	NA	NA
g21919	3.92315	0.352997	5	462	343	2401	15	19	24	6	IPR000618	Insect cuticle protein
g5173	3.91203	0.0627594	13	87	74	124	8	18	0	4	IPR007867	Glucose-methanol-choline oxidoreductase, C-terminal
g14587	3.90341	0.00781204	183	583	863	648	47	54	24	29	NA	NA
g14027	3.89671	0.00395053	3037	8854	12159	7937	1657	788	226	302	NA	NA
g19904	3.89612	0.0024499	2585	7174	8653	6921	912	631	216	299	NA	NA
g25995	3.89057	0.0113837	861	4636	6138	5259	287	668	94	238	IPR000668	Peptidase C1A, papain C-terminal
g5169	3.8903	0.00631565	57	98	92	213	4	10	11	5	IPR002018	Carboxylesterase, type B
g34443	3.88646	0.104121	40	248	960	523	4	94	10	35	IPR008758	Peptidase S28
g14600	3.8779	0.00295509	3250	4555	3529	3648	1611	189	162	141	NA	NA
g10793	3.87381	0.0365638	5272	15341	128392	23580	1138	12564	267	2133	IPR000618	Insect cuticle protein
g17346	3.84582	0.0960439	5	64	138	80	4	7	1	2	IPR011701	Major facilitator superfamily
g999	3.84211	0.00570771	99	185	234	149	31	32	4	5	NA	NA
g29848	3.84187	0.0451385	58	247	706	342	8	55	12	20	IPR005828	Major facilitator, sugar transporter-like
g6240	3.84119	0.0725216	34	555	161	163	12	13	10	8	IPR000668	Peptidase C1A, papain C-terminal
g10067	3.83988	0.0181991	23	82	118	74	9	3	2	8	NA	NA
g14597	3.83473	0.0132945	16860	20019	9587	12558	11876	427	683	485	NA	NA
g7391	3.83298	0.00295509	1468	3249	4332	3206	519	419	104	112	NA	NA
g35330	3.83073	0.349375	11	742	2393	7080	167	33	106	7	NA	NA
g34566	3.83003	0.00449456	55	86	118	120	6	20	2	8	IPR007325	Kynurenine formamidase
g14598	3.82951	0.0028708	535	741	538	681	261	34	24	30	NA	NA
g26239	3.82933	0.0532711	15	69	106	178	7	8	3	3	IPR002018	Carboxylesterase, type B
g40600	3.82845	0.0147309	33	76	106	148	2	17	10	2	IPR011701	Major facilitator superfamily
g23887	3.82514	0.0654031	33	311	153	284	32	32	2	7	NA	NA
g39348	3.8215	0.0177279	37	129	194	128	7	15	9	3	NA	NA
g2749	3.8089	0.100507	305	4329	35270	33615	566	1427	283	262	NA	NA
g10727	3.80487	0.00312365	1594	4869	6324	4936	614	435	179	212	NA	NA
g22295	3.8024	0.146652	6	135	147	75	15	8	0	6	IPR001128	Cytochrome P450
g6611	3.79517	0.00674266	305	1004	1491	1093	84	110	56	36	NA	NA
g21912	3.79382	0.00584229	434	1120	1026	1228	348	26	59	53	IPR023302	Peptidase S9A, N-terminal domain
g35357	3.79256	0.0116642	84	283	188	281	35	35	7	5	IPR001148	Alpha carbonic anhydrase
g3487	3.79181	0.00832461	492	1929	3161	2151	126	240	93	89	NA	NA
g14824	3.79026	0.0123591	22	101	66	65	2	5	5	4	IPR000477	Reverse transcriptase domain
g5900	3.79014	0.00200349	355	514	554	533	102	60	28	12	IPR002213	UDP-glucuronosyl/UDP-glucosyltransferase
g14940	3.78098	0.0229821	206	868	1931	1216	44	195	39	50	IPR018631	AAA-ATPase-like domain
g1006	3.77236	0.0295262	203	1206	590	314	196	73	8	19	NA	NA
g14586	3.7718	0.0104215	195	691	1147	709	50	76	32	38	NA	NA
g4322	3.77072	0.00968621	122	297	515	464	57	42	14	11	NA	NA
g992	3.76985	0.0061241	1222	3832	4882	3481	599	470	76	184	NA	NA
g24053	3.76981	0.013981	54	168	165	162	20	26	2	9	NA	NA
g10066	3.76838	0.00257175	95	85	147	151	10	26	3	9	NA	NA
g20470	3.76738	0.00429775	1517	4373	5690	4392	730	471	118	200	NA	NA
g2285	3.76695	0.0285183	162	655	1458	952	46	205	18	40	0	0
g32945	3.75914	0.468955	0	59	208	1359	9	2	6	2	NA	NA
g14479	3.75891	0.00553755	2441	12289	20184	16076	723	1763	471	732	NA	NA
g39265	3.75738	0.0198252	133	519	999	687	60	67	21	26	IPR001360	Glycoside hydrolase family 1
g27223	3.75648	0.241086	8	304	441	432	5	64	6	8	IPR011701	Major facilitator superfamily
g26355	3.75455	0.00288107	346	527	1221	702	40	103	46	34	IPR011697	Peptidase C26
g26672	3.75333	0.198384	41	1754	2894	5826	107	121	63	67	NA	NA
g37666	3.75189	0.0147429	142	204	397	269	20	113	2	34	NA	NA
g26192	3.7515	0.0440256	100	508	640	778	6	201	14	58	IPR019427	7TM GPCR, serpentine receptor class w (Srw)
g7738	3.75091	0.00231233	1821	4751	5751	4853	309	681	179	301	NA	NA
g21480	3.74796	0.0400885	49	245	478	213	28	22	17	4	NA	NA
g22707	3.74584	0.215239	6	107	136	448	7	8	10	2	NA	NA
g21579	3.73849	0.00297847	930	2702	3220	2856	143	377	132	146	IPR018631	AAA-ATPase-like domain
g3368	3.73282	0.0191974	433	1868	5307	2517	128	324	121	97	IPR010562	Haemolymph juvenile hormone binding
g9115	3.73107	0.0585918	48	359	649	381	37	39	10	14	IPR005828	Major facilitator, sugar transporter-like
g29560	3.72559	0.0210332	196	964	1797	1072	75	120	41	48	NA	NA
g6829	3.72248	0.0936128	19	120	321	169	2	40	6	8	IPR006693	Partial AB-hydrolase lipase domain
g6455	3.71116	0.00602342	250	873	942	919	56	88	42	44	IPR018631	AAA-ATPase-like domain
g36056	3.70864	0.0361447	90	92	714	291	6	67	12	16	IPR006047	Glycosyl hydrolase, family 13, catalytic domain
g38314	3.70762	0.00553755	458	1286	1979	1582	106	220	52	79	NA	NA
g10039	3.70424	0.00422928	2147	4428	5416	4985	1780	227	237	154	NA	NA
g676	3.70066	0.00264438	2626	8270	14935	11831	727	1007	522	523	IPR001254	Serine proteases, trypsin domain
g29449	3.69947	0.172926	13	70	459	329	42	4	16	2	IPR031959	Protein of unknown function DUF4779
g40420	3.69832	0.0499291	194	260	3046	1159	102	99	28	42	IPR002018	Carboxylesterase, type B
g36537	3.69141	0.209816	9	204	550	179	40	11	8	2	IPR002213	UDP-glucuronosyl/UDP-glucosyltransferase
g25256	3.69075	0.0210711	210	677	1861	1401	63	147	36	64	IPR011701	Major facilitator superfamily
g39263	3.68759	0.019004	56	162	256	241	25	22	3	20	IPR001360	Glycoside hydrolase family 1
g39560	3.68728	0.0501537	674	2036	20070	7546	798	774	84	264	IPR006047	Glycosyl hydrolase, family 13, catalytic domain
g12356	3.68689	0.021163	58	144	211	126	28	37	1	10	NA	NA
g6472	3.6823	0.0481894	9525	22851	116035	62969	407	24764	1063	7707	IPR006170	Pheromone/general odorant binding protein
g25582	3.67682	0.0182463	33	104	179	137	6	14	8	5	IPR000994	Peptidase M24
g13966	3.67281	0.0128199	73	238	335	236	11	47	12	10	NA	NA
g28081	3.67071	0.00162978	2442	5770	7092	6237	337	843	339	357	IPR018631	AAA-ATPase-like domain
g34223	3.66884	0.00402667	5624	24663	35688	29398	1003	4495	1210	1458	IPR000322	Glycoside hydrolase family 31
g12649	3.65994	0.0609083	29	142	407	205	8	17	12	10	NA	NA
g38720	3.65804	0.00182075	640	1438	1447	1317	80	186	87	72	NA	NA
g38627	3.65687	0.00876034	614	2462	4121	2786	142	373	128	145	IPR008914	Phosphatidylethanolamine-binding protein
g9926	3.65623	0.0241701	155	697	1480	788	89	75	44	24	IPR007867	Glucose-methanol-choline oxidoreductase, C-terminal
g26193	3.65582	0.0934395	11	62	137	128	2	46	1	4	IPR019427	7TM GPCR, serpentine receptor class w (Srw)
g35281	3.65108	0.00898726	111	257	458	294	67	8	22	20	IPR018502	Annexin repeat
g5593	3.64721	0.0677723	25	300	90	133	12	25	3	4	IPR000668	Peptidase C1A, papain C-terminal
g33191	3.64315	0.00557016	87	148	234	197	4	50	11	12	IPR005814	Aminotransferase class-III
g13550	3.63792	0.0110566	752	3788	6231	4023	301	493	163	184	IPR003140	Phospholipase/carboxylesterase/thioesterase
g10666	3.63555	0.00693358	100	127	324	221	21	38	17	3	IPR002018	Carboxylesterase, type B
g25999	3.63515	0.0153695	764	2193	2384	1993	744	276	22	140	IPR000668	Peptidase C1A, papain C-terminal
g16203	3.63494	0.00945636	78	236	267	246	22	39	8	10	IPR018631	AAA-ATPase-like domain
g37509	3.63051	0.0237646	653	4361	8577	4500	213	902	121	313	IPR002018	Carboxylesterase, type B
g36545	3.62278	0.0871866	122	49	1041	96	70	8	10	8	IPR002213	UDP-glucuronosyl/UDP-glucosyltransferase
g4957	3.61479	0.0557268	35	213	451	213	10	23	15	11	IPR000322	Glycoside hydrolase family 31
g36156	3.6146	0.00337988	1776	6267	9164	6894	438	839	350	358	IPR001533	Transcriptional coactivator/pterin dehydratase
g31827	3.61427	0.0729189	31	136	582	179	10	13	12	17	IPR005828	Major facilitator, sugar transporter-like
g23068	3.61147	0.164808	16	81	782	155	4	31	6	12	IPR019446	Domain of unknown function DUF2431
g3949	3.61021	0.00396376	1432	5310	7343	5905	351	706	305	285	IPR018631	AAA-ATPase-like domain
g36642	3.60648	0.00933389	54	194	166	137	12	16	7	10	NA	NA
g18769	3.60333	0.0325073	74	345	636	474	25	64	23	12	NA	NA
g15018	3.59026	0.0609286	48	312	634	360	21	68	7	25	IPR002018	Carboxylesterase, type B
g12258	3.58928	0.00317918	1094	3227	3900	3150	288	418	144	180	NA	NA
g34075	3.58756	0.00390414	1123	3768	2958	3901	242	535	130	210	IPR004839	Aminotransferase, class I/classII
g39449	3.58648	0.0781693	105	750	2043	2797	85	124	50	65	NA	NA
g29561	3.58517	0.00423819	360	969	1355	1119	57	154	62	65	NA	NA
g38002	3.58266	0.0275009	140	509	1346	525	42	126	17	44	IPR011701	Major facilitator superfamily
g23086	3.58211	0.00442802	993	3072	4871	3535	214	467	166	229	NA	NA
g12355	3.58195	0.00226708	142	240	255	168	35	17	11	16	NA	NA
g20252	3.57931	0.0108721	44	123	146	126	5	26	11	3	NA	NA
g10917	3.57715	0.0423955	58	282	588	307	10	75	12	21	IPR011701	Major facilitator superfamily
g26845	3.57693	0.00405917	801	413	247	340	19	68	33	42	IPR000073	Alpha/beta hydrolase fold-1
g11706	3.57028	0.00249356	78	94	120	133	18	20	5	4	NA	NA
g34601	3.56535	0.0136135	293	908	2180	1403	145	138	46	74	IPR001563	Peptidase S10, serine carboxypeptidase
g11312	3.5563	0.00366762	343	564	507	745	100	102	15	45	IPR002018	Carboxylesterase, type B
g18141	3.5558	0.00235784	701	916	2373	1395	97	221	104	70	IPR017926	Glutamine amidotransferase
g3486	3.55578	0.00501505	819	2805	3783	2964	200	409	144	167	NA	NA
g35411	3.55495	0.0324994	39	151	151	312	8	33	9	7	IPR019427	7TM GPCR, serpentine receptor class w (Srw)
g32796	3.55449	0.0207576	48	83	157	176	17	52	2	4	IPR009729	Galactose-3-O-sulfotransferase
g24237	3.55283	0.0757692	47	114	638	229	125	21	10	2	IPR000845	Nucleoside phosphorylase domain
g33351	3.53997	0.131967	35	219	1451	379	8	68	23	23	IPR002213	UDP-glucuronosyl/UDP-glucosyltransferase
g6949	3.53876	0.00464549	681	2106	2960	2303	165	289	105	160	IPR002547	tRNA-binding domain
g24992	3.53763	0.00323953	2653	9649	14861	10938	640	1497	570	613	IPR018631	AAA-ATPase-like domain
g29407	3.53426	0.005275	63	106	194	143	12	20	5	12	IPR018631	AAA-ATPase-like domain
g39803	3.53277	0.0530003	65	501	862	563	41	47	20	35	NA	NA
g25991	3.52501	0.0206899	1456	5412	8585	5652	1353	1182	69	383	IPR000668	Peptidase C1A, papain C-terminal
g25994	3.52213	0.0299545	57	213	431	152	26	29	5	19	IPR000668	Peptidase C1A, papain C-terminal
g28420	3.51723	0.210631	32	420	1667	4028	90	44	71	28	IPR000618	Insect cuticle protein
g22457	3.49929	0.0247204	405	1311	3561	1744	275	369	31	111	IPR002557	Chitin binding domain
g21078	3.49545	0.0146319	95	275	154	322	37	40	4	22	NA	NA
g10923	3.49245	0.0212153	129	521	621	628	44	101	10	66	IPR002018	Carboxylesterase, type B
g8835	3.49026	0.0910477	22	74	456	166	13	13	10	6	IPR000277	Cys/Met metabolism, pyridoxal phosphate-dependent enzyme
g21913	3.48752	0.0172796	636	628	960	476	1008	54	25	16	NA	NA
g32299	3.48293	0.00534391	982	2161	4205	2887	401	464	100	141	IPR008758	Peptidase S28
g30732	3.47866	0.117028	51	164	553	1873	43	23	46	18	NA	NA
g37507	3.47689	0.0449379	8	59	60	66	5	8	1	2	NA	NA
g17565	3.47674	0.0485032	50	260	560	306	15	56	22	9	NA	NA
g982	3.47497	0.00365773	3171	8435	12051	8901	1233	1466	322	518	NA	NA
g24324	3.47087	0.115586	107	1199	4427	3952	85	312	91	88	IPR000618	Insect cuticle protein
g10726	3.46924	0.0078955	211	417	728	492	92	92	12	38	NA	NA
g14753	3.46397	0.00353861	61	113	130	147	6	20	8	11	NA	NA
g7917	3.46004	0.0334261	292	1259	3844	2228	171	369	61	86	NA	NA
g2765	3.4592	0.0124274	230	799	1488	985	77	140	45	57	NA	NA
g39396	3.4559	0.150935	26	315	1263	513	21	50	22	22	NA	NA
g8894	3.4522	0.0107412	617	2688	4553	3197	263	359	175	148	NA	NA
g8853	3.44667	0.316121	12	903	1004	4354	165	18	93	16	IPR000618	Insect cuticle protein
g25998	3.4442	0.0145354	1731	8913	22810	11773	921	2085	332	735	IPR000668	Peptidase C1A, papain C-terminal
g16858	3.44024	0.025228	57	216	336	334	29	36	9	16	NA	NA
g4956	3.4353	0.00528771	5728	32993	50618	37929	2481	4795	1750	1841	IPR000322	Glycoside hydrolase family 31
g23090	3.43509	0.011059	549	2487	3917	2689	198	332	148	157	IPR008914	Phosphatidylethanolamine-binding protein
g40566	3.43483	0.00404803	1144	3109	5433	3927	296	523	195	280	NA	NA
g2067	3.43273	0.00401866	757	1156	2682	1407	252	255	61	100	IPR004045	Glutathione S-transferase, N-terminal
g30743	3.43224	0.251271	7	139	563	270	2	44	11	11	IPR006047	Glycosyl hydrolase, family 13, catalytic domain
g4195	3.42666	0.0446127	33	206	73	221	6	23	6	11	NA	NA
g15608	3.42575	0.0120202	177	746	784	735	120	28	61	41	IPR004911	Gamma interferon inducible lysosomal thiol reductase GILT
g24196	3.42463	0.0125125	29	66	111	92	2	16	5	9	IPR006140	D-isomer specific 2-hydroxyacid dehydrogenase, NAD-binding domain
g36811	3.42441	0.105925	63	683	880	1124	10	342	18	69	IPR020807	Polyketide synthase, dehydratase domain
g22822	3.42383	0.0215001	324	303	1685	224	60	84	27	33	IPR002347	Short-chain dehydrogenase/reductase SDR
g28082	3.41929	0.00247341	4486	14461	23159	17701	1328	2256	1043	943	IPR018631	AAA-ATPase-like domain
g37717	3.41844	0.0124228	55	119	275	179	23	15	12	8	NA	NA
g29218	3.41842	0.0154922	176	686	1250	731	55	108	53	36	NA	NA
g39217	3.41707	0.0139986	1527	2462	13336	3695	575	1052	141	275	IPR010582	Catalase immune-responsive domain
g1693	3.40924	0.0368132	284	1582	4989	1971	140	271	127	102	IPR018631	AAA-ATPase-like domain
g975	3.40534	0.00974404	274	736	1517	831	155	107	36	57	NA	NA
g24854	3.4032	0.00401854	176	203	452	287	42	71	12	16	IPR018631	AAA-ATPase-like domain
g25347	3.40249	0.0268874	158	717	1644	893	73	125	40	56	NA	NA
g37260	3.40118	0.00928443	3653	8086	14630	7189	1451	2246	187	708	IPR001254	Serine proteases, trypsin domain
g40023	3.40028	0.00199758	408	316	202	462	24	54	33	30	IPR002018	Carboxylesterase, type B
g3369	3.39834	0.031164	229	592	1914	479	356	75	20	37	IPR010562	Haemolymph juvenile hormone binding
g26120	3.39715	0.00500824	3968	11922	23639	13872	1720	2527	571	775	NA	NA
g16352	3.38917	0.00840573	259	821	1290	856	97	137	47	46	NA	NA
g24064	3.3876	0.00222745	3876	10160	14807	12109	835	1885	666	831	IPR011697	Peptidase C26
g3947	3.38165	0.0203957	396	1901	4154	2122	158	339	126	119	IPR018631	AAA-ATPase-like domain
g3420	3.37549	0.0096721	189	422	768	705	42	150	22	42	IPR004119	Protein of unknown function DUF227
g35522	3.37027	0.0613971	10	55	70	57	4	14	0	10	IPR009729	Galactose-3-O-sulfotransferase
g34537	3.37011	0.00286871	1976	5670	8657	5646	490	907	345	474	NA	NA
g18288	3.36845	0.0162934	484	2282	4145	3145	208	383	161	142	NA	NA
g22921	3.36161	0.00940332	2251	7839	15835	9067	1352	1647	268	632	IPR012599	Peptidase C1A, propeptide
g12753	3.35927	0.0037737	207	635	544	438	41	53	39	46	NA	NA
g165	3.35854	0.00322487	90	97	74	78	3	7	33	5	NA	NA
g28519	3.35821	0.00403826	225	606	539	567	77	79	32	28	IPR018631	AAA-ATPase-like domain
g34221	3.35773	0.0174305	426	2329	3400	2738	207	334	140	124	IPR000322	Glycoside hydrolase family 31
g31705	3.35568	0.00459325	600	1219	1207	558	147	146	33	105	IPR006047	Glycosyl hydrolase, family 13, catalytic domain
g30643	3.34986	0.00427645	3951	4311	7563	9222	442	2286	233	737	NA	NA
g37851	3.34985	0.00762591	158	130	312	393	69	55	10	10	IPR008753	Peptidase M13, N-terminal domain
g32175	3.34942	0.0330591	32	76	241	127	16	15	3	15	IPR002213	UDP-glucuronosyl/UDP-glucosyltransferase
g6479	3.34917	0.130307	890	12342	96028	35119	212	15272	479	3156	IPR006170	Pheromone/general odorant binding protein
g24362	3.34448	0.0230293	19	77	77	105	5	10	4	6	NA	NA
g2752	3.3428	0.154385	198	4561	28896	33908	564	2125	284	367	NA	NA
g21826	3.33868	0.0160654	436	813	1048	1737	79	544	21	115	NA	NA
g39393	3.33752	0.00514994	160	391	520	586	56	36	43	30	IPR019614	S-adenosylmethionine-dependent methyltransferase
g20914	3.33748	0.0217815	54	176	322	239	38	23	10	12	NA	NA
g10729	3.33472	0.00436712	4029	11704	17414	12741	2170	1825	508	796	NA	NA
g5110	3.33432	0.0113578	352	1284	2111	1737	91	253	90	110	IPR018631	AAA-ATPase-like domain
g13058	3.33343	0.00572539	201	571	817	584	40	85	45	48	NA	NA
g20268	3.33228	0.00598589	41	77	123	62	14	6	5	7	NA	NA
g23559	3.33151	0.00846761	217	437	1116	758	80	89	33	56	0	0
g15127	3.32563	0.0324994	425	2562	6924	3336	309	421	153	191	IPR005828	Major facilitator, sugar transporter-like
g30164	3.32278	0.00625863	11477	52852	103291	62939	6334	9040	2581	3806	NA	NA
g25820	3.32159	0.00612508	500	1527	2315	2026	142	251	114	128	NA	NA
g39395	3.32146	0.00285984	607	1495	1742	1725	128	257	101	118	NA	NA
g24766	3.31915	0.0212769	160	771	1348	943	84	68	69	58	IPR018631	AAA-ATPase-like domain
g28044	3.31913	0.0968432	594	11616	676	5331	162	1389	82	190	NA	NA
g33771	3.31803	0.323599	9	446	787	2950	106	14	71	12	IPR000618	Insect cuticle protein
g31549	3.31344	0.0556388	534	7582	9111	6405	1952	538	378	89	IPR006047	Glycosyl hydrolase, family 13, catalytic domain
g36065	3.31073	0.0125366	368	295	1794	643	96	162	32	45	IPR006047	Glycosyl hydrolase, family 13, catalytic domain
g7966	3.30635	0.00579858	535	1730	2439	2110	158	234	129	152	NA	NA
g34660	3.30434	0.00463237	109	154	211	206	31	36	5	23	IPR011500	GPCR, family 3, nine cysteines domain
g14101	3.30302	0.0109439	42	114	150	108	15	17	11	3	NA	NA
g24278	3.30096	0.137036	11	81	207	236	8	29	2	14	IPR002213	UDP-glucuronosyl/UDP-glucosyltransferase
g23891	3.29904	0.0446718	205	449	134	176	2	200	8	73	NA	NA
g3485	3.29661	0.00981906	719	2862	5155	3416	283	467	220	194	NA	NA
g24768	3.29539	0.0164128	250	1088	1858	1511	108	136	117	65	IPR018631	AAA-ATPase-like domain
g8145	3.29223	0.00272763	1848	5746	6823	6564	538	854	412	403	NA	NA
g3488	3.29211	0.00260919	922	2336	2991	2292	190	383	202	152	NA	NA
g17318	3.29196	0.0155506	433	2005	3636	2367	174	295	155	146	NA	NA
g14467	3.29006	0.0539177	22	148	95	118	9	47	3	3	IPR023796	Serpin domain
g1711	3.29005	0.00673035	322	1001	1347	1412	94	162	78	81	IPR018631	AAA-ATPase-like domain
g13627	3.28082	0.0314464	56	152	415	240	7	66	13	20	IPR025110	AMP-binding enzyme C-terminal domain
g5670	3.28014	0.199051	11	224	373	450	13	50	8	12	NA	NA
g3493	3.27702	0.00312086	123	197	348	278	16	40	20	29	NA	NA
g19541	3.27651	0.0924959	35	298	708	319	15	65	13	30	IPR002018	Carboxylesterase, type B
g14974	3.27637	0.00235784	1742	3976	4232	4357	282	798	230	425	IPR011701	Major facilitator superfamily
g18023	3.27392	0.00402441	1360	4412	6310	4686	463	672	303	322	NA	NA
g11120	3.27388	0.022976	75	254	459	392	33	61	13	23	IPR001148	Alpha carbonic anhydrase
g10253	3.27377	0.259474	2	54	297	81	2	18	4	2	IPR013057	Amino acid transporter, transmembrane domain
g31828	3.27291	0.062699	70	375	1334	339	47	50	28	31	IPR005828	Major facilitator, sugar transporter-like
g21766	3.27111	0.0704894	9	80	59	95	4	16	3	2	IPR002018	Carboxylesterase, type B
g10306	3.26374	0.0282854	34	123	243	146	9	18	14	9	NA	NA
g23279	3.26305	0.00571494	273	784	1163	856	85	121	65	53	NA	NA
g21983	3.26214	0.00152223	7648	17408	17279	19269	1273	3099	1269	1515	IPR005828	Major facilitator, sugar transporter-like
g14087	3.26201	0.0268761	60	202	427	268	8	49	22	23	IPR011614	Catalase core domain
g27080	3.26119	0.0551391	184	1648	2814	1710	60	409	78	123	IPR001604	DNA/RNA non-specific endonuclease
g25589	3.26092	0.0106246	93	316	383	322	34	46	24	15	NA	NA
g34564	3.26003	0.0103385	347	1178	2082	1461	110	232	89	93	IPR008914	Phosphatidylethanolamine-binding protein
g32429	3.25801	0.0123528	618	2694	4924	3074	297	357	189	226	NA	NA
g13552	3.25712	0.00420385	973	2919	4091	3193	243	521	223	227	IPR003140	Phospholipase/carboxylesterase/thioesterase
g25988	3.25474	0.0178876	37	99	64	182	17	9	5	9	IPR013106	Immunoglobulin V-set domain
g20776	3.25207	0.0236636	29	56	108	88	28	11	1	8	IPR013818	Lipase/vitellogenin
g35231	3.25067	0.0085724	71	108	201	169	20	35	4	18	IPR003140	Phospholipase/carboxylesterase/thioesterase
g7968	3.24671	0.00541269	243	642	998	703	62	110	49	59	NA	NA
g22978	3.24659	0.027706	119	338	1254	442	51	70	35	33	IPR005828	Major facilitator, sugar transporter-like
g29353	3.24443	0.00662268	805	2965	4278	3184	261	487	231	196	NA	NA
g16934	3.2435	0.0909862	199	1915	6277	4997	164	586	121	192	IPR000618	Insect cuticle protein
g29348	3.23878	0.00647548	314	944	1456	1040	85	166	74	77	NA	NA
g10667	3.23824	0.00766629	46	80	109	112	20	22	5	3	IPR002018	Carboxylesterase, type B
g19186	3.23145	0.0141372	182	644	1164	766	45	131	51	63	NA	NA
g30733	3.23045	0.0240154	132	326	769	1104	38	99	42	44	IPR002557	Chitin binding domain
g8520	3.22461	0.0116099	112	211	563	261	17	65	39	12	NA	NA
g1968	3.22427	0.0181944	40	143	210	129	10	19	11	12	NA	NA
g34762	3.22239	0.00358331	543	1385	2005	1538	113	229	124	135	IPR003140	Phospholipase/carboxylesterase/thioesterase
g7973	3.22224	0.00494605	721	2084	3060	2554	223	377	167	160	IPR008914	Phosphatidylethanolamine-binding protein
g25014	3.21902	0.0235429	605	2158	2511	3559	822	481	62	108	NA	NA
g23645	3.21721	0.0193536	278	1094	2498	1438	129	205	85	96	NA	NA
g29352	3.21701	0.00261843	2793	8210	11327	9366	671	1504	627	757	NA	NA
g16859	3.21398	0.0293963	60	218	502	340	33	28	21	23	NA	NA
g6113	3.21341	0.00597939	865	2831	4399	3692	278	507	272	198	IPR018631	AAA-ATPase-like domain
g39525	3.21257	0.0116947	1055	4293	7909	6179	358	1026	248	509	NA	NA
g8995	3.21026	0.227762	65	98	1419	4718	363	15	138	13	NA	NA
g27938	3.20678	0.00263691	2092	5845	8906	6152	563	1014	500	471	IPR010342	Protein of unknown function DUF938
g2767	3.20512	0.00611925	55	130	108	145	13	22	6	12	NA	NA
g3968	3.20505	0.00674266	75	171	167	249	31	25	10	14	IPR001360	Glycoside hydrolase family 1
g28657	3.20305	0.0618027	122	933	2529	1063	70	169	81	60	IPR018631	AAA-ATPase-like domain
g21763	3.19897	0.0433359	22	105	144	145	11	24	6	5	IPR002018	Carboxylesterase, type B
g904	3.19459	0.00324241	215	173	324	351	73	45	11	31	IPR002018	Carboxylesterase, type B
g38717	3.19228	0.00318596	2446	6871	10768	7885	700	1466	516	571	NA	NA
g7382	3.18748	0.00866367	858	2481	4127	2956	341	688	119	213	NA	NA
g37466	3.18686	0.0366058	510	1515	9824	2123	276	319	281	134	IPR002018	Carboxylesterase, type B
g25121	3.17622	0.00740155	259	820	1177	910	80	133	58	82	NA	NA
g7385	3.17489	0.00200349	2683	5549	6919	4313	1021	656	388	403	NA	NA
g7975	3.17381	0.0026287	848	2208	1978	2224	174	390	163	158	NA	NA
g40050	3.17374	0.00390414	71	120	137	147	27	17	16	4	NA	NA
g36474	3.17345	0.00357942	700	1741	1998	1847	236	308	99	143	NA	NA
g35250	3.17303	0.00578243	61	159	153	175	17	11	20	13	NA	NA
g30029	3.17215	0.00209004	441	869	1000	1076	103	159	76	72	NA	NA
g8897	3.17133	0.004853	1235	4162	6425	4590	431	690	372	300	NA	NA
g7301	3.17097	0.00672015	351	981	1588	1303	133	182	78	85	IPR018631	AAA-ATPase-like domain
g11934	3.17076	0.00846761	168	488	571	622	32	121	31	53	IPR000873	AMP-dependent synthetase/ligase
g7888	3.16886	0.107069	16	53	367	110	15	10	11	4	IPR011701	Major facilitator superfamily
g2923	3.16545	0.00202633	2974	5833	4852	4414	222	1032	452	794	IPR013149	Alcohol dehydrogenase, C-terminal
g22258	3.16514	0.0273299	142	513	1276	672	113	103	26	56	IPR001128	Cytochrome P450
g7929	3.16505	0.0035137	23627	42725	85636	48229	4056	14898	3022	5023	IPR006170	Pheromone/general odorant binding protein
g10307	3.16399	0.0107114	158	377	844	516	49	98	29	45	IPR018631	AAA-ATPase-like domain
g23281	3.16279	0.00792327	364	1190	1387	1312	102	282	66	93	NA	NA
g24765	3.15999	0.0283128	311	1762	3354	2467	157	297	162	132	IPR018631	AAA-ATPase-like domain
g28745	3.15748	0.0414118	1197	10303	33652	22302	1094	3978	563	884	IPR001507	Zona pellucida domain
g34514	3.15383	0.0254428	58	145	59	109	62	7	2	15	IPR005828	Major facilitator, sugar transporter-like
g14102	3.15318	0.0376575	51	202	296	209	20	88	5	17	NA	NA
g8025	3.1531	0.0510287	28	133	87	252	4	26	8	18	IPR019427	7TM GPCR, serpentine receptor class w (Srw)
g3062	3.15305	0.00297847	811	1988	1831	1899	170	380	106	195	NA	NA
g20315	3.15207	0.00923917	62	156	206	182	20	36	14	7	NA	NA
g39119	3.15158	0.00865307	225	798	817	925	41	143	62	81	IPR018631	AAA-ATPase-like domain
g13551	3.15069	0.00726905	133	339	544	447	66	37	36	30	IPR003140	Phospholipase/carboxylesterase/thioesterase
g7302	3.14258	0.00697768	225	769	945	738	60	112	66	61	IPR018631	AAA-ATPase-like domain
g8634	3.13729	0.0263892	154	761	1347	937	112	119	51	55	NA	NA
g27856	3.13701	0.0754883	23	102	301	135	12	46	6	6	IPR002018	Carboxylesterase, type B
g25704	3.13531	0.0129091	377	1388	2510	1796	187	236	146	86	NA	NA
g12405	3.13439	0.0763333	38	232	594	400	32	46	22	15	IPR011701	Major facilitator superfamily
g24991	3.13371	0.020134	76	321	407	357	28	59	26	18	IPR018631	AAA-ATPase-like domain
g25706	3.13295	0.0156593	536	2354	4354	3125	201	456	256	170	NA	NA
g3434	3.13167	0.00394055	2407	7668	11741	9952	874	1598	623	619	NA	NA
g11076	3.13125	0.00252224	1420	3249	4949	3964	346	648	309	325	NA	NA
g28724	3.13002	0.0232409	31	97	171	138	13	15	14	5	IPR011701	Major facilitator superfamily
g7959	3.12964	0.00596137	1044	3528	5186	4155	384	656	257	314	IPR008914	Phosphatidylethanolamine-binding protein
g25083	3.12775	0.0222265	41	54	190	115	29	21	4	5	NA	NA
g13553	3.12684	0.00600222	483	1541	1925	1665	133	292	116	129	IPR003140	Phospholipase/carboxylesterase/thioesterase
g7397	3.12583	0.00638375	2008	6415	9723	6325	651	1708	320	595	NA	NA
g3373	3.12494	0.0183056	790	1716	5189	1657	721	444	92	113	IPR010562	Haemolymph juvenile hormone binding
g22728	3.12383	0.00202633	339	422	315	543	58	94	26	47	IPR011701	Major facilitator superfamily
g15520	3.12295	0.00773902	52	113	143	184	8	21	12	17	IPR004119	Protein of unknown function DUF227
g19438	3.12207	0.0142556	598	1057	3529	1553	120	611	73	175	IPR001128	Cytochrome P450
g14115	3.12205	0.0352624	112	557	1181	710	77	111	37	44	IPR018631	AAA-ATPase-like domain
g26721	3.12106	0.0330052	100	438	909	621	57	107	26	43	IPR023214	HAD-like domain
g13932	3.11816	0.020287	48	188	256	199	18	26	17	13	NA	NA
g39264	3.11788	0.00544969	110	246	268	395	31	44	22	24	IPR001360	Glycoside hydrolase family 1
g19405	3.11766	0.00500824	63	82	182	122	20	14	7	16	NA	NA
g5397	3.11389	0.00420375	180	430	528	530	33	83	42	46	NA	NA
g10728	3.11334	0.00708299	185	477	756	515	73	100	40	30	NA	NA
g37854	3.11323	0.00623149	196	147	428	402	69	73	14	22	IPR018497	Peptidase M13, C-terminal domain
g18009	3.11135	0.00237903	240	533	434	598	61	61	45	52	NA	NA
g37159	3.11113	0.292311	6	171	195	945	43	8	16	9	NA	NA
g21478	3.10989	0.00810885	119	282	539	347	42	53	26	29	NA	NA
g20885	3.10914	0.0882598	35	119	263	477	67	4	49	9	NA	NA
g2766	3.10617	0.00824592	85	226	347	237	19	40	22	23	NA	NA
g32151	3.10483	0.00552293	1156	1822	2490	3065	138	972	116	285	NA	NA
g10913	3.10454	0.00356852	953	2520	3504	2866	237	492	230	237	NA	NA
g21498	3.10345	0.0277076	270	1210	2873	1635	139	292	117	83	NA	NA
g33340	3.103	0.00322185	1410	4193	4553	3759	382	714	270	380	IPR008914	Phosphatidylethanolamine-binding protein
g16642	3.10283	0.00623871	159	373	617	495	50	79	33	38	NA	NA
g38801	3.09758	0.00227277	327	577	695	709	40	158	65	55	IPR005814	Aminotransferase class-III
g28855	3.09746	0.0036455	319	520	587	598	39	190	29	77	NA	NA
g1872	3.09666	0.00291731	62	108	90	127	16	16	11	6	IPR013098	Immunoglobulin I-set
g32176	3.09389	0.0138699	124	242	737	412	55	64	24	33	IPR004119	Protein of unknown function DUF227
g11124	3.09295	0.0268086	31	109	105	133	25	23	3	7	IPR001148	Alpha carbonic anhydrase
g39394	3.09266	0.00528391	354	1165	706	1255	90	157	84	79	NA	NA
g3769	3.09207	0.0375855	39	148	302	197	38	25	10	10	NA	NA
g33562	3.09156	0.00876034	98	237	329	311	30	57	34	9	NA	NA
g11373	3.08823	0.00207841	3729	8339	9716	8813	642	1935	661	909	IPR011701	Major facilitator superfamily
g10308	3.08744	0.00853455	63	114	239	108	10	28	10	17	NA	NA
g25532	3.0856	0.00193182	3685	8792	10584	8887	929	1698	711	773	IPR008914	Phosphatidylethanolamine-binding protein
g25119	3.08355	0.00553012	367	491	1292	497	116	153	43	46	IPR000182	GNAT domain
g23091	3.08161	0.00223561	1357	3150	3917	3387	358	586	290	264	NA	NA
g2513	3.08123	0.00963296	51	81	103	49	30	6	11	2	IPR022041	Farnesoic acid O-methyl transferase
g5918	3.08017	0.00331659	284	472	432	532	173	48	30	42	IPR004911	Gamma interferon inducible lysosomal thiol reductase GILT
g5205	3.07579	0.0621197	32	158	321	270	17	51	12	11	IPR011701	Major facilitator superfamily
g30160	3.07508	0.0378811	49	174	407	128	35	32	9	13	NA	NA
g31459	3.07012	0.0042779	967	2943	3679	3211	282	514	232	298	NA	NA
g11250	3.06881	0.00285581	137	217	180	296	31	46	14	24	IPR004119	Protein of unknown function DUF227
g23515	3.06823	0.0952472	738	741	19740	1065	279	577	115	209	IPR006047	Glycosyl hydrolase, family 13, catalytic domain
g12061	3.06592	0.0159096	213	574	1540	535	78	138	44	67	NA	NA
g32603	3.06549	0.102901	13	178	102	100	10	30	2	9	IPR001254	Serine proteases, trypsin domain
g27940	3.06246	0.00326808	556	1442	1666	1627	174	231	133	119	IPR010342	Protein of unknown function DUF938
g25581	3.06137	0.00273738	1674	4159	6546	5132	514	785	407	436	IPR000994	Peptidase M24
g7956	3.06008	0.00509956	905	2735	4267	3141	294	499	299	221	NA	NA
g7974	3.0582	0.00930099	71	193	236	239	19	42	14	20	IPR008914	Phosphatidylethanolamine-binding protein
g27939	3.0579	0.011729	503	1959	3230	2327	222	344	191	150	IPR010342	Protein of unknown function DUF938
g10677	3.05545	0.00489096	458	935	1197	1287	114	300	54	115	IPR027791	Galactosyltransferase, C-terminal
g33161	3.05529	0.00147243	146	220	245	220	21	32	40	16	NA	NA
g21594	3.05218	0.0134981	2212	10816	24199	13722	1821	2306	628	976	IPR001096	Peptidase C13, legumain
g38634	3.05184	0.00438325	600	1456	2333	1907	163	324	162	136	IPR018631	AAA-ATPase-like domain
g9549	3.04839	0.00766446	86	222	266	183	26	52	17	11	NA	NA
g25776	3.04832	0.0886153	425	3264	7001	8349	264	2728	87	459	NA	NA
g39053	3.04635	0.0262544	101	451	698	596	45	106	33	37	IPR018631	AAA-ATPase-like domain
g21481	3.04603	0.0160253	402	1542	3051	1655	265	258	146	97	NA	NA
g25705	3.04457	0.0234711	282	1370	2535	1630	144	251	111	124	NA	NA
g31875	3.04436	0.00390876	1582	4774	7300	5754	557	905	460	433	IPR003140	Phospholipase/carboxylesterase/thioesterase
g29349	3.04343	0.00322185	814	2258	2445	2420	233	371	206	189	NA	NA
g22283	3.04271	0.00677176	359	433	981	1276	39	237	65	103	IPR001128	Cytochrome P450
g33864	3.04025	0.316526	0	57	88	63	0	27	0	6	IPR020807	Polyketide synthase, dehydratase domain
g34148	3.0397	0.0170703	882	3986	7985	6366	477	926	270	514	IPR018108	Mitochondrial substrate/solute carrier
g2265	3.03848	0.00456744	832	2285	3502	2772	251	458	246	204	IPR018631	AAA-ATPase-like domain
g3881	3.03587	0.234134	35	455	1619	5143	171	36	177	39	NA	NA
g7970	3.03315	0.00448752	153	396	437	383	54	57	29	38	NA	NA
g17741	3.03193	0.00466287	867	2390	3880	2893	257	454	255	253	IPR023796	Serpin domain
g22348	3.03122	0.0026862	871	1943	2710	2439	220	395	206	202	NA	NA
g29730	3.03069	0.132395	244	865	16099	1945	235	546	109	172	IPR000668	Peptidase C1A, papain C-terminal
g18843	3.02864	0.00693464	162	385	628	551	56	87	34	45	NA	NA
g23278	3.02754	0.00879923	236	691	1027	929	91	165	62	54	NA	NA
g22980	3.02699	0.0710345	22	108	259	192	15	23	8	14	IPR005828	Major facilitator, sugar transporter-like
g34563	3.02571	0.0146947	181	683	1158	774	70	127	67	59	IPR008914	Phosphatidylethanolamine-binding protein
g1260	3.02375	0.0142999	922	2744	8457	5836	388	812	502	246	IPR001128	Cytochrome P450
g10084	3.02233	0.00577968	57	111	164	159	12	20	11	20	NA	NA
g22347	3.02151	0.00183244	4719	12553	14490	13673	1663	1901	1220	1022	NA	NA
g1045	3.02102	0.00570158	796	2447	3611	2940	306	450	247	202	IPR001310	Histidine triad (HIT) protein
g24279	3.02054	0.0661484	80	847	943	985	37	116	69	62	IPR002213	UDP-glucuronosyl/UDP-glucosyltransferase
g15110	3.01938	0.0993213	860	853	75	579	541	18	49	24	NA	NA
g34224	3.0165	0.0164682	1764	9222	13550	13389	280	2457	1414	909	IPR000322	Glycoside hydrolase family 31
g22232	3.01614	0.01276	125	487	482	556	60	77	32	38	IPR018631	AAA-ATPase-like domain
g13965	3.01268	0.00508055	233	601	802	643	87	114	62	38	NA	NA
g3438	3.01223	0.0101487	216	702	1014	876	70	166	68	55	NA	NA
g14103	3.01145	0.0189162	803	3191	5090	3500	435	987	120	347	IPR000209	Peptidase S8/S53 domain
g34107	3.0089	0.0286551	98	447	869	424	53	72	48	28	IPR001128	Cytochrome P450
g8318	3.00723	0.0146261	331	1158	2286	1215	203	211	94	94	NA	NA
g34218	3.00702	0.0207876	37	108	184	152	9	30	13	9	NA	NA
g37766	3.00691	0.0201259	318	1196	2547	1902	171	272	139	97	NA	NA
g21595	3.0063	0.00757519	3934	14070	25182	17078	2913	2680	839	1322	IPR001096	Peptidase C13, legumain
g24058	3.00527	0.164979	12	162	160	362	43	6	19	7	IPR001304	C-type lectin-like
g13515	3.00442	0.0390803	26	99	203	125	8	24	10	10	NA	NA
g34861	3.00337	0.00193182	573	1299	1185	1275	137	177	152	100	NA	NA
g30517	3.003	0.0114407	74	162	281	147	33	36	8	20	NA	NA
g25711	3.00091	0.00429222	2870	10417	17410	11828	1526	1667	1041	829	NA	NA
g24342	3.00025	0.0346478	52	201	175	352	50	44	9	12	NA	NA
g36157	2.99992	0.0155506	214	857	1304	1077	91	175	79	70	IPR001533	Transcriptional coactivator/pterin dehydratase
g19765	2.99858	0.0143249	134	446	746	622	63	86	43	43	NA	NA
g14026	2.99839	0.0020314	422	454	420	499	104	89	26	72	NA	NA
g25695	2.99751	0.0146794	153	608	842	681	79	102	50	47	NA	NA
g6133	2.99647	0.004479	140	278	455	318	49	56	36	19	NA	NA
g34844	2.99636	0.00740103	55	124	161	147	20	27	13	7	NA	NA
g29718	2.99624	0.0115553	88	296	383	235	37	33	39	15	NA	NA
g37111	2.99592	0.0169353	147	548	885	752	66	116	55	44	IPR018631	AAA-ATPase-like domain
g28556	2.99467	0.0071507	54	144	126	135	7	20	26	9	IPR004046	Glutathione S-transferase, C-terminal
g28500	2.99454	0.00317204	2054	5988	8620	6540	664	1163	557	589	IPR003000	Sirtuin family
g30561	2.9931	0.318795	2	8	107	242	22	0	0	51	NA	NA
g28031	2.99214	0.0124798	569	1624	3122	1940	93	662	177	173	IPR006603	PQ-loop repeat
g3489	2.99068	0.00647659	247	834	929	887	74	110	112	60	NA	NA
g36026	2.99023	0.0030501	45	75	95	87	13	12	9	6	NA	NA
g3527	2.99018	0.400676	3	95	287	1427	91	2	37	6	IPR010562	Haemolymph juvenile hormone binding
g7395	2.98978	0.00299498	5929	15717	19074	15581	2201	3214	983	1491	NA	NA
g17684	2.98947	0.00964034	118	302	536	301	61	54	30	21	IPR018631	AAA-ATPase-like domain
g7375	2.98666	0.0210299	97	324	660	396	42	84	30	28	IPR018631	AAA-ATPase-like domain
g30267	2.98509	0.00938529	210	585	1096	644	73	137	60	52	NA	NA
g38632	2.98334	0.00821738	640	1657	3793	2369	284	348	227	157	IPR018631	AAA-ATPase-like domain
g17805	2.98073	0.0224703	899	5083	7099	7129	156	1248	766	501	IPR000322	Glycoside hydrolase family 31
g23360	2.98011	0.00375357	1344	4195	4990	4136	447	711	337	420	IPR001763	Rhodanese-like domain
g22738	2.97559	0.0550563	46	426	323	293	46	45	18	18	IPR011701	Major facilitator superfamily
g5266	2.97179	0.00927829	404	1266	2139	1532	177	253	119	121	NA	NA
g39800	2.96866	0.0208344	83	352	484	234	54	41	22	27	NA	NA
g39347	2.96805	0.00810885	451	1421	2052	1809	217	266	149	105	NA	NA
g30654	2.96802	0.0654638	40	156	583	255	32	37	19	16	IPR000210	BTB/POZ domain
g35754	2.96792	0.0375967	31	147	179	161	21	7	30	9	NA	NA
g38620	2.96485	0.388765	5	625	543	3215	98	55	33	12	IPR002557	Chitin binding domain
g29354	2.96354	0.00195891	2019	4438	5332	4693	483	908	425	479	NA	NA
g7957	2.96301	0.00840013	672	2391	3637	2502	238	462	226	229	NA	NA
g13383	2.9627	0.00322487	727	1779	2418	1952	267	290	216	140	IPR008914	Phosphatidylethanolamine-binding protein
g22291	2.96262	0.00262828	428	796	1118	1234	131	175	100	80	IPR001128	Cytochrome P450
g4018	2.96104	0.00198727	2315	5504	6692	5783	702	991	555	511	IPR005828	Major facilitator, sugar transporter-like
g19235	2.95903	0.0386525	15	73	84	87	16	8	5	4	IPR009729	Galactose-3-O-sulfotransferase
g8091	2.9587	0.00772592	99	227	203	316	33	58	13	24	IPR002018	Carboxylesterase, type B
g27467	2.95774	0.0382383	49	200	269	252	42	61	7	16	IPR002018	Carboxylesterase, type B
g507	2.95764	0.00352891	1814	4738	7557	5822	567	1135	481	491	NA	NA
g27546	2.9556	0.00158451	2626	5559	6299	5669	643	1085	577	520	IPR018631	AAA-ATPase-like domain
g29888	2.9554	0.00328348	320	595	1136	671	88	126	75	70	IPR018631	AAA-ATPase-like domain
g25697	2.95476	0.00438412	1558	5264	7610	5853	647	895	570	443	NA	NA
g11316	2.95441	0.0305273	46	180	152	239	23	50	6	18	IPR002018	Carboxylesterase, type B
g7393	2.95433	0.196933	7	91	326	93	4	34	4	12	NA	NA
g37168	2.95426	0.00803952	36	72	112	98	13	14	12	4	NA	NA
g29783	2.95354	0.0822318	25	67	72	101	21	41	0	19	IPR025139	Domain of unknown function DUF4062
g36613	2.95291	0.0198606	1392	2391	2871	1979	1805	490	66	170	NA	NA
g34875	2.95279	0.0199766	227	554	1560	1460	102	192	86	70	IPR002129	Pyridoxal phosphate-dependent decarboxylase
g14478	2.95165	0.0451868	127	706	1787	839	103	124	82	50	NA	NA
g23930	2.95053	0.00445029	166	399	231	284	79	31	24	32	IPR011614	Catalase core domain
g23372	2.94942	0.00444926	130	243	297	337	44	64	18	27	IPR013547	Prolyl 4-hydroxylase alpha-subunit, N-terminal
g3477	2.94894	0.0250226	15	57	66	71	8	4	11	3	NA	NA
g21476	2.94594	0.00717457	272	921	1007	1037	96	150	80	92	IPR018631	AAA-ATPase-like domain
g11258	2.94593	0.00638375	32	79	77	88	6	10	10	9	NA	NA
g3771	2.94358	0.00175933	240	398	487	442	66	73	55	30	NA	NA
g26060	2.93972	0.00864422	396	1219	2059	1615	174	206	157	117	NA	NA
g30341	2.93947	0.0335684	59	278	181	417	49	42	15	17	IPR002018	Carboxylesterase, type B
g31191	2.93885	0.0389272	32	143	185	210	9	31	13	18	IPR000873	AMP-dependent synthetase/ligase
g14771	2.93804	0.00301411	2261	6930	8726	8417	853	1254	717	636	IPR001926	Tryptophan synthase beta subunit-like PLP-dependent enzyme
g29693	2.93777	0.00170424	2159	2551	2419	2079	120	719	359	342	NA	NA
g13380	2.93765	0.00483831	610	1580	2283	2193	205	323	215	137	IPR011701	Major facilitator superfamily
g3469	2.9355	0.043192	469	1242	3592	2244	122	1187	53	293	NA	NA
g7954	2.93543	0.00985319	750	2703	4576	3524	330	559	278	272	NA	NA
g12906	2.93524	0.0709929	23	75	241	166	20	35	9	4	NA	NA
g12998	2.93517	0.00954783	82	222	268	256	46	41	16	18	NA	NA
g19190	2.935	0.00545819	384	1011	1578	1098	165	177	106	92	NA	NA
g7159	2.93276	0.00237903	553	1191	1494	1221	135	239	134	114	IPR013766	Thioredoxin domain
g17347	2.93236	0.0162934	334	918	2417	1780	180	221	127	115	IPR011701	Major facilitator superfamily
g3946	2.93194	0.0295925	359	1333	4406	1872	225	310	189	127	IPR018631	AAA-ATPase-like domain
g19692	2.93193	0.0925035	22	180	290	193	14	43	8	19	NA	NA
g9922	2.93145	0.105547	27	58	270	104	90	36	1	6	NA	NA
g5031	2.93098	0.00509073	928	2971	3814	3205	336	546	292	269	IPR018631	AAA-ATPase-like domain
g15685	2.93038	0.00235784	166	313	272	375	38	61	36	25	IPR013112	FAD-binding 8
g15020	2.92967	0.0495735	101	856	856	920	92	148	41	53	IPR002018	Carboxylesterase, type B
g28736	2.92939	0.00514994	1359	4640	6700	5057	512	899	484	410	IPR011701	Major facilitator superfamily
g24293	2.92845	0.0257231	110	426	277	684	18	116	29	59	IPR027018	Hemolysin E
g5876	2.92603	0.00487758	1469	2016	4985	3693	752	653	199	274	IPR001128	Cytochrome P450
g25533	2.92583	0.0100096	491	1882	2733	1898	211	303	198	160	NA	NA
g12172	2.92553	0.00629439	57	134	148	122	19	28	11	9	NA	NA
g13626	2.92501	0.00737491	103	248	303	328	27	73	23	23	IPR000873	AMP-dependent synthetase/ligase
g13684	2.92329	0.0096721	394	1183	1960	1486	162	301	108	113	NA	NA
g23284	2.92317	0.0104975	8812	39026	75487	56107	5197	9806	2475	4978	IPR002048	EF-hand domain
g5072	2.9195	0.00874135	42	59	116	104	16	18	4	12	IPR002018	Carboxylesterase, type B
g40597	2.91875	0.00419634	302	791	703	835	114	146	58	65	IPR011701	Major facilitator superfamily
g12334	2.91778	0.0419099	25	112	193	124	15	20	9	10	IPR018609	Bud13
g20825	2.91565	0.0082226	119	311	498	397	29	64	43	38	NA	NA
g25715	2.91443	0.00469857	2864	9815	15700	11756	1197	2186	912	986	NA	NA
g26238	2.91158	0.00838847	64	155	143	202	10	33	13	28	IPR002018	Carboxylesterase, type B
g38214	2.9109	0.00464549	1381	3555	4558	4755	800	695	287	327	IPR001223	Glycoside hydrolase family 18, catalytic domain
g37890	2.91031	0.00462515	498	1282	1772	1542	140	275	133	153	NA	NA
g34561	2.90966	0.00461274	218	595	669	651	76	100	70	45	IPR008914	Phosphatidylethanolamine-binding protein
g25040	2.90962	0.0276683	476	1090	1895	1995	216	747	35	187	0	0
g10309	2.90784	0.0223894	29	53	119	67	11	24	2	10	NA	NA
g29401	2.90782	0.0182891	267	1070	1805	1514	107	243	123	107	IPR018631	AAA-ATPase-like domain
g15687	2.90315	0.0040598	66	132	125	134	19	24	9	16	IPR013121	Ferric reductase, NAD binding domain
g13356	2.90198	0.00680981	116	259	468	361	34	53	40	31	IPR001360	Glycoside hydrolase family 1
g31195	2.90101	0.00991387	99	245	275	365	27	86	21	22	IPR000873	AMP-dependent synthetase/ligase
g33559	2.90031	0.00390414	116	229	238	242	36	55	16	23	NA	NA
g18117	2.89723	0.00420926	301	866	992	801	87	129	95	87	NA	NA
g30335	2.89707	0.0597627	10	59	63	61	9	19	2	2	IPR002018	Carboxylesterase, type B
g38640	2.89594	0.00787939	294	818	1449	1009	104	174	99	91	NA	NA
g26825	2.89498	0.0405175	273	1078	3758	1708	287	245	137	96	IPR001563	Peptidase S10, serine carboxypeptidase
g21542	2.89325	0.0757916	10	64	120	73	13	3	6	10	NA	NA
g5999	2.89323	0.0963207	38	274	66	408	23	44	6	22	NA	NA
g25690	2.89318	0.00560974	1549	4940	8923	6295	782	937	688	398	NA	NA
g40010	2.89271	0.0205757	286	996	2528	1117	154	218	118	96	IPR001148	Alpha carbonic anhydrase
g19297	2.89178	0.00390414	878	2147	2829	1989	322	457	169	212	NA	NA
g6386	2.89178	0.00610718	62	129	146	102	16	34	8	12	NA	NA
g26549	2.89127	0.00411813	2669	8947	13604	11567	1148	1810	963	903	NA	NA
g25693	2.88942	0.0180192	207	862	1340	1068	108	166	76	91	NA	NA
g8432	2.88889	0.00209065	291	619	546	485	50	89	58	87	IPR000276	G protein-coupled receptor, rhodopsin-like
g31830	2.88861	0.0510287	148	868	2079	1103	155	206	65	71	IPR005828	Major facilitator, sugar transporter-like
g22009	2.8876	0.00919265	230	723	753	957	146	114	88	37	NA	NA
g23072	2.88742	0.00508372	119	250	405	314	48	39	30	34	NA	NA
g22758	2.88685	0.0111573	23	52	60	78	6	15	4	6	NA	NA
g27203	2.88337	0.0610814	48	197	324	446	6	83	27	41	IPR011701	Major facilitator superfamily
g35119	2.88086	0.466419	0	52	200	332	34	0	20	2	IPR000618	Insect cuticle protein
g31632	2.88069	0.00626256	1201	4085	6552	4757	536	780	427	430	IPR018631	AAA-ATPase-like domain
g2519	2.87915	0.0496624	183	777	171	1448	83	84	62	36	IPR006630	RNA-binding protein Lupus La
g28155	2.87618	0.0103877	52	91	81	116	50	5	15	5	NA	NA
g27817	2.87423	0.0163815	164	370	1139	389	60	100	42	57	NA	NA
g32312	2.87357	0.00927791	323	489	1313	595	96	219	37	91	NA	NA
g8521	2.8725	0.0177372	80	173	454	240	33	64	19	19	NA	NA
g7961	2.87207	0.00420375	481	1236	1571	1320	139	267	122	135	NA	NA
g27422	2.87061	0.154011	65	193	1199	2609	223	23	105	45	IPR001304	C-type lectin-like
g37983	2.86976	0.00283627	209	477	424	445	51	96	54	32	IPR011127	D-alanine--D-alanine ligase, N-terminal domain
g5066	2.86903	0.0146772	110	398	388	485	51	93	27	33	IPR002018	Carboxylesterase, type B
g39795	2.869	0.00964034	112	300	486	374	58	55	38	25	NA	NA
g19187	2.86717	0.0193521	82	314	458	331	38	65	28	28	NA	NA
g6653	2.86699	0.00597939	2898	5924	5718	8172	557	2405	354	923	IPR018497	Peptidase M13, C-terminal domain
g29859	2.86508	0.00424429	1122	3406	4244	2864	615	396	353	287	IPR005828	Major facilitator, sugar transporter-like
g28080	2.8643	0.0344954	818	1173	3000	1168	55	1544	61	351	IPR013653	FR47-like
g26720	2.86362	0.00342604	612	1351	1913	1350	143	321	132	182	IPR023214	HAD-like domain
g34565	2.86105	0.0253928	186	821	1666	989	115	153	99	73	NA	NA
g2753	2.86103	0.131255	43	211	663	1266	168	29	50	18	NA	NA
g28478	2.85997	0.0562544	20	72	191	118	6	24	8	13	NA	NA
g15917	2.85941	0.0544863	99	257	1321	394	63	145	25	34	IPR002213	UDP-glucuronosyl/UDP-glucosyltransferase
g3052	2.8578	0.0116335	31	61	129	84	11	12	7	11	NA	NA
g22272	2.85752	0.0413391	552	567	4809	1366	731	230	85	93	IPR002018	Carboxylesterase, type B
g26805	2.85671	0.00175933	3313	4744	7695	5122	656	1259	467	900	IPR022041	Farnesoic acid O-methyl transferase
g13691	2.85566	0.0506862	32	98	235	200	19	53	9	8	NA	NA
g9786	2.85403	0.0483047	51	86	416	160	12	85	11	13	IPR001128	Cytochrome P450
g10132	2.85332	0.0284045	72	251	548	351	25	67	37	27	IPR011701	Major facilitator superfamily
g25707	2.85325	0.00594518	414	1090	1831	1323	142	212	170	108	NA	NA
g14206	2.85239	0.00696372	37	71	58	80	9	6	24	3	NA	NA
g39570	2.85097	0.0448168	18	64	122	109	7	24	9	4	IPR006202	Neurotransmitter-gated ion-channel ligand-binding domain
g258	2.85073	0.00753348	1456	5112	9060	6125	645	1217	499	578	IPR005828	Major facilitator, sugar transporter-like
g28424	2.84543	0.230131	49	453	5819	645	63	587	28	47	NA	NA
g17685	2.84457	0.0132085	153	505	807	581	57	122	67	38	NA	NA
g38954	2.84419	0.0119005	734	2418	4507	3152	361	637	211	299	IPR023796	Serpin domain
g2264	2.84407	0.0207864	27	89	98	102	16	20	8	4	IPR018631	AAA-ATPase-like domain
g6349	2.84263	0.00896681	823	2966	4303	4059	278	650	375	334	IPR024571	ERAP1-like C-terminal domain
g4055	2.84257	0.0393592	65	209	569	376	17	74	28	44	IPR011701	Major facilitator superfamily
g34136	2.83931	0.0106456	175	530	871	718	51	105	94	57	IPR018631	AAA-ATPase-like domain
g19097	2.83819	0.0292072	113	460	611	1029	61	101	56	52	NA	NA
g12166	2.83757	0.0111108	101	251	454	347	22	62	54	25	IPR018631	AAA-ATPase-like domain
g23640	2.83696	0.0782939	18	68	66	274	14	10	10	8	IPR001810	F-box domain
g38860	2.83689	0.00213662	217	270	284	433	63	76	30	29	IPR001148	Alpha carbonic anhydrase
g2751	2.83509	0.432389	3	394	817	2849	127	10	63	22	NA	NA
g23702	2.83474	0.00840887	212	561	1025	621	93	119	79	46	IPR011701	Major facilitator superfamily
g25701	2.83322	0.056203	27	132	267	124	13	29	16	9	NA	NA
g34539	2.8309	0.00605836	1522	5138	8724	6580	747	1062	616	523	NA	NA
g22289	2.82951	0.00222745	846	982	1258	1388	268	312	82	131	IPR001128	Cytochrome P450
g29028	2.82951	0.00259854	1101	2612	3266	3037	376	484	339	260	NA	NA
g40603	2.82889	0.0398759	69	283	601	422	32	98	29	30	IPR011701	Major facilitator superfamily
g16263	2.8288	0.0138421	55	177	191	228	27	26	20	16	IPR018631	AAA-ATPase-like domain
g20664	2.82578	0.00751582	87	165	312	211	43	36	27	12	NA	NA
g1498	2.82483	0.0276944	37	149	115	159	41	21	8	8	IPR005828	Major facilitator, sugar transporter-like
g3053	2.82422	0.00193182	245	445	513	533	58	87	60	55	NA	NA
g37850	2.8223	0.0170214	4737	2449	6445	8104	3547	1300	277	320	IPR018497	Peptidase M13, C-terminal domain
g35365	2.82185	0.0095958	158	492	710	610	66	92	63	49	NA	NA
g39579	2.82158	0.034898	27	113	126	145	17	17	20	4	IPR006202	Neurotransmitter-gated ion-channel ligand-binding domain
g19220	2.8203	0.00358331	6042	5453	6848	9707	1722	2259	446	800	NA	NA
g4206	2.82022	0.0136912	1360	6173	14623	8998	852	1340	863	645	NA	NA
g28624	2.82014	0.00291731	2252	5256	9812	6748	710	1279	746	671	IPR003010	Carbon-nitrogen hydrolase
g32200	2.81866	0.00774235	136	263	552	439	47	79	49	26	IPR018631	AAA-ATPase-like domain
g21479	2.81843	0.0294703	62	197	408	211	56	51	15	15	NA	NA
g12776	2.81779	0.00752915	447	1487	1765	1793	192	257	161	153	IPR018631	AAA-ATPase-like domain
g9500	2.81717	0.00328362	248	489	641	534	86	109	42	67	NA	NA
g13389	2.8091	0.0228676	91	351	568	469	60	68	33	40	NA	NA
g30220	2.8086	0.00840881	93	144	108	325	16	33	19	27	IPR000536	Nuclear hormone receptor, ligand-binding domain
g36309	2.80821	0.0191774	115	478	686	492	41	98	51	51	NA	NA
g40217	2.80804	0.00747495	102	232	258	380	29	64	26	28	NA	NA
g24538	2.80669	0.0191995	80	434	313	278	36	33	39	36	NA	NA
g6783	2.80644	0.00299145	552	1244	1394	1447	203	236	190	86	NA	NA
g6950	2.80576	0.00702568	432	1153	1944	1499	146	274	153	141	IPR002547	tRNA-binding domain
g19540	2.80405	0.08242	49	374	843	362	34	96	29	35	IPR002018	Carboxylesterase, type B
g11584	2.80347	0.00205252	315	644	528	729	75	99	107	53	IPR002048	EF-hand domain
g3440	2.80289	0.00796674	29	70	73	68	6	7	19	5	NA	NA
g4524	2.80142	0.00322487	534	1184	1617	1210	195	245	129	123	NA	NA
g5873	2.79964	0.002513	651	804	1894	989	181	217	110	149	IPR001128	Cytochrome P450
g24764	2.79862	0.0207379	66	185	380	288	21	54	30	22	IPR018631	AAA-ATPase-like domain
g21877	2.79782	0.00630011	1215	3310	5369	3801	1007	437	454	264	IPR006043	Xanthine/uracil/vitamin C permease
g24224	2.79696	0.00387976	237	474	426	473	67	139	32	49	NA	NA
g13681	2.7969	0.00532752	1970	6302	10506	7841	875	1475	688	729	NA	NA
g6391	2.7942	0.00312365	116	271	249	231	29	38	31	31	NA	NA
g18392	2.79257	0.00159494	584	980	737	1090	114	213	117	96	IPR018631	AAA-ATPase-like domain
g11203	2.79254	0.0260098	48	145	198	283	18	48	15	18	IPR024989	Major facilitator superfamily associated domain
g13379	2.79176	0.00288622	107	166	192	191	17	54	16	27	IPR011701	Major facilitator superfamily
g27545	2.79165	0.00672979	391	1132	1636	1406	168	211	159	110	IPR018631	AAA-ATPase-like domain
g5168	2.79123	0.00591266	179	356	352	606	67	101	31	44	IPR002018	Carboxylesterase, type B
g18594	2.79075	0.00584591	566	1652	2222	1632	259	273	157	199	NA	NA
g20162	2.79065	0.0125575	207	756	1020	849	109	148	68	79	NA	NA
g14161	2.78951	0.0188216	46	107	170	153	13	49	7	18	IPR002213	UDP-glucuronosyl/UDP-glucosyltransferase
g1027	2.78849	0.002008	518	1082	791	1156	135	164	120	119	IPR013818	Lipase/vitellogenin
g27382	2.78491	0.0242577	3169	1440	736	785	74	969	131	163	IPR001506	Peptidase M12A
g7969	2.78422	0.00512987	213	609	729	587	74	99	73	64	NA	NA
g25703	2.78287	0.0849501	26	103	330	215	19	42	21	6	NA	NA
g28771	2.78222	0.056552	24	115	195	108	16	33	5	14	IPR001695	Lysyl oxidase
g1417	2.77926	0.0647411	63	419	918	488	87	60	41	38	IPR001128	Cytochrome P450
g39802	2.77917	0.0349295	110	618	999	661	103	86	71	45	NA	NA
g38625	2.77842	0.0121958	499	1517	3003	2008	234	400	185	173	IPR018631	AAA-ATPase-like domain
g25712	2.77734	0.00426584	3418	10492	17407	13232	1574	2435	1125	1271	NA	NA
g1720	2.77722	0.00473366	360	1044	910	1141	141	164	94	118	NA	NA
g19070	2.77719	0.0197127	32	103	74	153	12	18	9	11	IPR009729	Galactose-3-O-sulfotransferase
g5009	2.77606	0.00524319	1671	6215	6375	6972	1010	989	664	463	NA	NA
g3433	2.7756	0.0066872	146	352	539	336	74	69	40	30	NA	NA
g7976	2.77491	0.0066064	124	220	486	266	54	53	35	23	NA	NA
g37261	2.77289	0.0104232	4743	6726	13942	6073	1096	3698	384	1247	IPR001254	Serine proteases, trypsin domain
g39797	2.77165	0.0221129	86	387	521	344	58	49	35	41	NA	NA
g27839	2.77137	0.00263691	2115	3666	3522	4178	336	1318	333	523	IPR002347	Short-chain dehydrogenase/reductase SDR
g18327	2.76976	0.00407576	55	115	95	91	13	18	19	6	NA	NA
g1141	2.76966	0.0131825	379	1498	2015	1672	188	300	165	133	IPR018631	AAA-ATPase-like domain
g33849	2.76957	0.0320613	67	299	498	330	50	58	33	22	NA	NA
g12362	2.76883	0.0043479	329	718	902	1096	109	187	84	92	IPR004119	Protein of unknown function DUF227
g18626	2.76732	0.0097339	83	113	73	143	44	4	19	19	IPR013103	Reverse transcriptase, RNA-dependent DNA polymerase
g1147	2.76588	0.00322487	133	258	263	230	28	66	41	15	IPR018631	AAA-ATPase-like domain
g30340	2.76562	0.0112481	291	608	421	789	147	141	23	104	IPR002018	Carboxylesterase, type B
g14569	2.76403	0.0273158	91	292	787	397	42	61	53	40	IPR002018	Carboxylesterase, type B
g7299	2.76285	0.00420385	846	2341	2993	2716	358	408	327	226	IPR018631	AAA-ATPase-like domain
g23647	2.76264	0.00230519	124	234	163	232	26	35	29	26	NA	NA
g22968	2.76238	0.0037265	127	224	234	317	32	72	25	24	IPR018631	AAA-ATPase-like domain
g36020	2.76232	0.0528612	112	148	323	191	521	9	22	8	NA	NA
g21227	2.7616	0.0222797	37	114	177	103	20	24	17	5	NA	NA
g15254	2.76143	0.00291451	207	425	529	390	71	84	45	47	NA	NA
g24225	2.76124	0.00396023	74	163	160	150	13	31	24	17	NA	NA
g8642	2.76084	0.025778	84	348	550	454	53	70	41	32	NA	NA
g15234	2.75997	0.00582651	1586	5223	8742	6635	784	1102	683	562	IPR018631	AAA-ATPase-like domain
g11569	2.7597	0.00218439	272	496	446	426	112	67	69	32	IPR005135	Endonuclease/exonuclease/phosphatase
g31839	2.75942	0.0357454	110	634	808	766	73	148	48	57	NA	NA
g10658	2.75931	0.00235784	101	178	130	197	19	25	26	23	IPR002048	EF-hand domain
g16762	2.75836	0.0022911	674	1419	1730	1531	229	261	193	149	IPR018631	AAA-ATPase-like domain
g26442	2.75639	0.00523836	130	285	416	339	33	72	51	26	IPR004119	Protein of unknown function DUF227
g5550	2.75571	0.256707	8	160	573	268	16	28	26	10	NA	NA
g30320	2.75557	0.00222745	299	547	450	627	43	135	76	65	IPR002018	Carboxylesterase, type B
g21365	2.75545	0.0016282	221	338	383	399	60	73	40	47	NA	NA
g10577	2.75496	0.00938627	621	2332	2631	2641	412	364	246	192	NA	NA
g28521	2.75448	0.0235611	178	827	1177	911	169	136	69	72	IPR018631	AAA-ATPase-like domain
g9954	2.75387	0.0155287	129	447	491	686	43	118	49	52	IPR002018	Carboxylesterase, type B
g23561	2.75362	0.09461	22	148	339	168	18	25	24	10	IPR004119	Protein of unknown function DUF227
g7383	2.75355	0.0101215	1535	5140	8303	5652	750	1590	365	637	NA	NA
g34100	2.75327	0.0338382	17	87	82	69	7	15	5	9	IPR001792	Acylphosphatase-like domain
g20168	2.75294	0.0210239	300	724	2708	1021	157	182	134	113	IPR002018	Carboxylesterase, type B
g40593	2.75207	0.00631565	103	192	95	233	29	34	19	15	IPR011701	Major facilitator superfamily
g4777	2.75205	0.0337594	29	103	164	148	21	21	16	6	IPR018631	AAA-ATPase-like domain
g28371	2.75178	0.00834025	396	1052	1425	1219	201	276	75	130	IPR006693	Partial AB-hydrolase lipase domain
g7312	2.75177	0.00977587	28	61	96	77	14	7	11	7	NA	NA
g39811	2.75074	0.0159096	200	674	1209	802	123	155	92	50	NA	NA
g8179	2.75069	0.182114	21	68	753	88	73	21	11	4	IPR005828	Major facilitator, sugar transporter-like
g32003	2.75038	0.397072	0	67	114	106	0	17	6	4	IPR011701	Major facilitator superfamily
g10310	2.74986	0.0133617	279	1052	1530	1307	117	190	138	131	NA	NA
g7964	2.74815	0.0052503	76	198	194	157	26	22	24	22	NA	NA
g14568	2.74794	0.0531489	70	245	937	354	49	76	32	36	IPR002018	Carboxylesterase, type B
g11126	2.74757	0.00582186	147	309	503	368	71	69	33	40	IPR000209	Peptidase S8/S53 domain
g3505	2.74547	0.0182525	83	283	456	339	43	60	30	34	NA	NA
g3054	2.74545	0.00273738	329	631	899	701	90	159	74	89	NA	NA
g8085	2.74488	0.0831728	8	63	58	80	15	8	2	6	IPR002018	Carboxylesterase, type B
g19571	2.74448	0.0154922	44	128	181	168	19	25	16	15	IPR002076	ELO family
g26303	2.74413	0.505797	2	327	1893	5858	282	12	181	9	IPR004145	Domain of unknown function DUF243
g5396	2.74373	0.00478487	46	67	58	109	9	13	7	16	NA	NA
g11077	2.74356	0.0115125	173	568	854	725	89	90	98	52	NA	NA
g22979	2.74333	0.048735	43	113	346	132	24	49	6	26	IPR005828	Major facilitator, sugar transporter-like
g8093	2.74245	0.0112313	58	175	190	212	17	28	26	21	IPR002018	Carboxylesterase, type B
g33561	2.74131	0.0181944	50	148	208	164	20	49	14	12	NA	NA
g7256	2.74079	0.0226146	33	112	148	146	10	21	20	11	IPR002347	Short-chain dehydrogenase/reductase SDR
g23521	2.74004	0.00368262	1449	2497	4834	3096	722	672	288	303	NA	NA
g27973	2.73658	0.00387132	382	922	937	1335	139	153	129	116	NA	NA
g27536	2.72986	0.00789726	586	1900	2712	2253	315	287	294	187	NA	NA
g31322	2.7273	0.0246884	303	1271	2377	1490	261	260	116	136	IPR002347	Short-chain dehydrogenase/reductase SDR
g3785	2.72454	0.240076	4	88	71	262	29	6	8	3	IPR002213	UDP-glucuronosyl/UDP-glucosyltransferase
g27835	2.72173	0.0232869	182	467	350	482	192	136	14	38	IPR002347	Short-chain dehydrogenase/reductase SDR
g24363	2.72158	0.00601592	73	155	225	152	20	34	17	25	NA	NA
g3813	2.72061	0.0118397	117	355	445	499	82	61	40	37	NA	NA
g21254	2.71994	0.0131573	395	755	1516	2541	211	178	213	111	IPR033640	Fatty acyl-CoA reductase, C-terminal
g12352	2.71934	0.0181295	37	107	164	127	10	27	13	16	NA	NA
g7237	2.7181	0.00132915	228	339	407	368	63	57	53	47	NA	NA
g10665	2.71767	0.00257652	56	78	98	116	14	14	20	8	IPR002018	Carboxylesterase, type B
g17015	2.7173	0.0344047	29	128	119	136	19	32	7	10	NA	NA
g21764	2.71655	0.00805442	180	368	420	643	54	159	37	44	IPR002018	Carboxylesterase, type B
g1712	2.71623	0.0146368	289	1154	1540	1430	148	211	164	105	IPR018631	AAA-ATPase-like domain
g7816	2.71618	0.0392472	198	823	2413	1173	137	219	130	90	IPR011697	Peptidase C26
g5299	2.71494	0.00585536	123	195	209	426	31	67	28	28	IPR001128	Cytochrome P450
g30265	2.71455	0.0727679	14	69	168	87	16	10	10	6	NA	NA
g37475	2.71452	0.0177393	49	130	198	150	26	44	12	10	NA	NA
g6608	2.7144	0.00612842	2443	8832	14324	11654	1448	1951	1154	859	NA	NA
g25736	2.71395	0.0714708	33	129	408	158	17	58	13	16	IPR002213	UDP-glucuronosyl/UDP-glucosyltransferase
g23246	2.71366	0.00439838	110	172	248	333	19	51	33	36	IPR005814	Aminotransferase class-III
g28499	2.71345	0.00444569	86	200	221	186	31	31	24	23	IPR003000	Sirtuin family
g30337	2.7134	0.0347889	108	473	499	661	95	156	22	46	IPR002018	Carboxylesterase, type B
g38385	2.71319	0.170988	28	354	1394	342	28	73	44	38	NA	NA
g23359	2.70975	0.00455579	113	276	306	230	45	42	31	29	IPR001763	Rhodanese-like domain
g23837	2.70947	0.0198263	202	755	1401	930	110	185	105	70	IPR018631	AAA-ATPase-like domain
g33632	2.70802	0.342569	44	1673	23158	2058	110	1574	77	221	NA	NA
g12625	2.7072	0.00505718	298	824	863	685	147	148	79	66	NA	NA
g12645	2.70686	0.00448641	316	738	1098	912	114	142	153	69	NA	NA
g27537	2.70602	0.0104633	245	807	1197	1032	98	137	121	117	IPR018631	AAA-ATPase-like domain
g39804	2.70519	0.0333744	87	412	623	527	70	86	31	56	NA	NA
g7614	2.70507	0.00762591	168	241	554	455	41	129	31	54	IPR008334	5'-Nucleotidase, C-terminal
g29851	2.70468	0.00159862	7090	13899	16402	15111	1763	3567	1689	1838	IPR005828	Major facilitator, sugar transporter-like
g28390	2.70321	0.0519125	93	322	1306	454	55	110	44	57	IPR018485	Carbohydrate kinase, FGGY, C-terminal
g7564	2.70163	0.00270685	4679	12803	19067	15023	2256	2579	1697	1406	NA	NA
g27148	2.7008	0.363944	8	5	327	372	88	0	38	4	IPR012464	Protein of unknown function DUF1676
g38639	2.69974	0.0272627	28	137	113	88	14	20	11	8	IPR018631	AAA-ATPase-like domain
g11257	2.69928	0.0150672	156	448	687	744	66	149	44	71	IPR004119	Protein of unknown function DUF227
g38375	2.69846	0.00462182	313	790	1130	809	112	143	103	111	NA	NA
g8199	2.69783	0.00745257	154	358	315	554	37	107	36	55	IPR000172	Glucose-methanol-choline oxidoreductase, N-terminal
g1134	2.6974	0.00797009	2047	8350	14853	10779	1428	1535	1220	834	IPR018631	AAA-ATPase-like domain
g8501	2.69468	0.00450607	56	78	50	77	22	7	14	5	IPR001604	DNA/RNA non-specific endonuclease
g2652	2.69423	0.006681	227	562	858	733	106	122	63	86	NA	NA
g272	2.69375	0.0123948	87	230	274	322	41	56	17	42	NA	NA
g21309	2.69273	0.0353391	26	63	72	102	16	36	2	8	IPR006838	FAR-17a/AIG1-like protein
g13964	2.6923	0.00646793	1124	3894	5168	4073	610	725	422	421	NA	NA
g5007	2.6909	0.00592928	805	2575	3211	2826	408	426	318	287	NA	NA
g13897	2.68721	0.00404893	1173	3291	4642	3555	492	611	460	388	NA	NA
g39807	2.68671	0.00536506	200	456	632	549	112	76	86	34	NA	NA
g32544	2.68459	0.0094278	232	493	1090	630	80	194	72	58	IPR018631	AAA-ATPase-like domain
g23644	2.68289	0.00386791	1185	3174	4091	3646	488	655	372	414	IPR018631	AAA-ATPase-like domain
g23340	2.68216	0.0531275	219	1321	3068	1793	240	206	246	106	IPR018631	AAA-ATPase-like domain
g35834	2.68181	0.0124274	197	623	926	905	93	151	78	80	NA	NA
g11387	2.67916	0.00247161	102	165	177	211	28	42	26	16	IPR014782	Peptidase M1, membrane alanine aminopeptidase, N-terminal
g23642	2.67885	0.00519674	384	969	1405	1199	134	216	148	122	IPR018631	AAA-ATPase-like domain
g23087	2.67882	0.0119724	178	530	946	637	80	129	71	66	NA	NA
g3490	2.67828	0.00278922	302	704	444	660	110	97	80	60	NA	NA
g3019	2.67792	0.00921612	159	406	632	599	63	119	53	53	NA	NA
g39226	2.67764	0.00995694	78	145	113	222	21	56	10	21	NA	NA
g30204	2.67509	0.0056612	111	281	268	292	30	70	37	24	IPR024571	ERAP1-like C-terminal domain
g2066	2.67496	0.011059	647	2273	3544	2393	377	477	241	258	IPR004046	Glutathione S-transferase, C-terminal
g20821	2.67264	0.00362736	660	1630	1850	2056	234	329	234	195	IPR018631	AAA-ATPase-like domain
g15668	2.67228	0.0483038	300	1521	376	1593	107	450	44	110	IPR008758	Peptidase S28
g11253	2.67217	0.00254521	336	566	599	841	124	122	63	95	IPR004119	Protein of unknown function DUF227
g23798	2.67202	0.0022815	186	268	248	259	79	51	37	18	IPR002159	CD36 family
g16449	2.67126	0.00772609	111	234	340	389	30	82	40	28	IPR000873	AMP-dependent synthetase/ligase
g9294	2.66932	0.00452986	151	330	332	418	40	80	34	58	NA	NA
g4015	2.66836	0.295517	2	53	255	63	16	22	3	1	IPR005828	Major facilitator, sugar transporter-like
g30385	2.66763	0.00695094	2310	2486	3266	5207	249	1759	272	763	NA	NA
g30913	2.6674	0.42694	15	229	3532	15	24	61	11	9	IPR006202	Neurotransmitter-gated ion-channel ligand-binding domain
g37917	2.66698	0.00626934	1461	4974	3746	6301	807	983	450	442	NA	NA
g23519	2.66618	0.0125239	963	4062	4659	4533	539	1094	352	360	IPR001128	Cytochrome P450
g40067	2.66529	0.00955412	345	1201	1455	1403	186	199	158	126	IPR000994	Peptidase M24
g23280	2.66503	0.00810914	403	1223	1496	1343	153	324	124	142	NA	NA
g34515	2.66486	0.0432558	36	89	36	70	58	12	6	1	IPR005828	Major facilitator, sugar transporter-like
g4424	2.66416	0.0127243	92	196	455	310	44	51	42	23	IPR018631	AAA-ATPase-like domain
g39375	2.66318	0.00979825	84	182	237	227	77	23	33	12	IPR004843	Calcineurin-like phosphoesterase domain, ApaH type
g32002	2.66262	0.240351	7	154	396	112	19	15	20	6	IPR011701	Major facilitator superfamily
g18358	2.66199	0.00202633	1027	1243	1677	1918	353	415	145	188	IPR001128	Cytochrome P450
g17223	2.66128	0.00968174	1066	3829	6349	4860	655	854	476	436	NA	NA
g15686	2.65992	0.00371521	79	139	166	210	21	29	22	25	IPR013121	Ferric reductase, NAD binding domain
g31299	2.65912	0.00159494	401	467	598	550	81	169	55	77	IPR001806	Small GTPase superfamily
g3758	2.6591	0.0169441	105	377	583	316	44	79	52	33	NA	NA
g33170	2.65842	0.0702532	22	128	240	120	23	18	13	13	NA	NA
g38222	2.65689	0.435588	1	29	86	704	59	0	36	2	IPR001128	Cytochrome P450
g2634	2.65669	0.00297847	3647	9845	15656	12218	1564	2277	1511	1158	IPR018631	AAA-ATPase-like domain
g27379	2.65653	0.00240897	534	982	1337	1188	197	236	137	120	NA	NA
g38961	2.65562	0.012433	126	422	620	444	64	76	59	45	NA	NA
g35013	2.6517	0.0154287	18541	77785	166863	119543	11929	26641	6553	12525	IPR004000	Actin family
g10936	2.65162	0.0270606	22	80	107	100	11	14	13	7	NA	NA
g13549	2.65159	0.0051704	447	1238	1306	1260	198	271	140	109	IPR003140	Phospholipase/carboxylesterase/thioesterase
g32469	2.65107	0.0239618	41	123	218	160	15	36	18	15	IPR023485	Phosphotyrosine protein phosphatase I superfamily
g15206	2.65057	0.0169805	571	2401	3870	2971	346	519	298	275	IPR018631	AAA-ATPase-like domain
g31832	2.64822	0.00295509	865	1739	2048	2245	164	535	272	259	IPR005828	Major facilitator, sugar transporter-like
g26260	2.6469	0.00223561	10180	13892	35191	17333	2102	5515	2661	2583	IPR006170	Pheromone/general odorant binding protein
g20822	2.64687	0.00840887	466	1450	1887	1773	263	288	186	150	IPR018631	AAA-ATPase-like domain
g21971	2.64624	0.013875	153	560	625	720	74	117	87	43	NA	NA
g1136	2.64619	0.0123752	445	1289	2615	1716	284	264	226	142	IPR018631	AAA-ATPase-like domain
g3020	2.64597	0.00838854	126	253	528	322	54	76	35	37	NA	NA
g35387	2.64584	0.0293486	98	448	406	627	23	119	62	52	NA	NA
g23231	2.6456	0.00224779	2399	5456	7394	6571	836	1280	785	719	IPR013057	Amino acid transporter, transmembrane domain
g21954	2.64495	0.00786125	228	461	682	933	74	180	65	74	IPR001251	CRAL-TRIO lipid binding domain
g28520	2.64315	0.0126601	139	473	644	536	73	99	55	54	IPR018631	AAA-ATPase-like domain
g7928	2.64213	0.00367259	1786	1465	1980	2839	537	749	145	275	NA	NA
g7562	2.64147	0.00317544	378	909	926	868	172	150	118	84	NA	NA
g34759	2.64126	0.00840013	199	638	675	624	109	120	56	72	IPR003140	Phospholipase/carboxylesterase/thioesterase
g27983	2.64071	0.00423819	875	2566	1983	2798	410	404	312	228	IPR018631	AAA-ATPase-like domain
g27380	2.63673	0.00525457	829	2123	2867	2605	313	583	249	285	IPR013766	Thioredoxin domain
g7523	2.63634	0.00817695	191	463	635	591	56	170	49	69	IPR004119	Protein of unknown function DUF227
g24767	2.63588	0.036228	69	277	521	464	48	69	35	40	IPR018631	AAA-ATPase-like domain
g11315	2.6356	0.0676735	40	221	276	347	26	88	29	10	IPR002018	Carboxylesterase, type B
g28370	2.63422	0.00548243	180	411	476	479	78	115	41	46	IPR006693	Partial AB-hydrolase lipase domain
g13555	2.63351	0.0367797	35	106	217	113	21	39	7	16	IPR003140	Phospholipase/carboxylesterase/thioesterase
g33558	2.63257	0.0124781	37	90	138	103	8	23	15	14	NA	NA
g18873	2.63225	0.00422374	1221	1424	4269	3144	414	602	277	356	IPR006170	Pheromone/general odorant binding protein
g17945	2.63191	0.0235662	184	264	1047	488	52	222	33	72	IPR001128	Cytochrome P450
g1135	2.6318	0.0115332	351	827	1900	1284	173	263	127	123	IPR018631	AAA-ATPase-like domain
g38641	2.6304	0.00274405	974	1656	2974	2230	285	549	287	232	NA	NA
g22995	2.62738	0.0182068	247	966	1423	1355	142	201	142	109	IPR018631	AAA-ATPase-like domain
g29856	2.62638	0.0077909	415	922	1792	1375	162	285	126	167	IPR005828	Major facilitator, sugar transporter-like
g39791	2.62494	0.00297847	5187	15781	20112	17451	2409	3380	2157	1623	NA	NA
g17326	2.62285	0.0147746	118	296	634	370	61	93	48	29	NA	NA
g22745	2.62204	0.0230336	223	985	1216	1242	90	297	120	96	IPR011701	Major facilitator superfamily
g19803	2.62196	0.00164829	612	949	1185	1262	199	238	147	126	IPR001223	Glycoside hydrolase family 18, catalytic domain
g15126	2.62082	0.0247469	33	107	136	160	25	19	15	10	IPR005828	Major facilitator, sugar transporter-like
g2280	2.62008	0.00759516	456	789	1117	1488	92	434	94	164	0	0
g27806	2.6186	0.00628701	118	269	343	400	53	60	39	36	NA	NA
g39266	2.61824	0.00330488	520	1051	1010	1669	177	240	148	149	IPR001360	Glycoside hydrolase family 1
g35517	2.61814	0.0638966	143	350	847	2520	107	101	143	72	IPR013120	Male sterility, NAD-binding
g30345	2.61755	0.00779477	69	132	190	162	16	59	17	16	IPR002018	Carboxylesterase, type B
g1467	2.61602	0.0837442	104	486	966	2292	160	109	110	62	IPR001251	CRAL-TRIO lipid binding domain
g2982	2.61411	0.00763406	73	136	203	160	36	18	46	9	NA	NA
g5288	2.61326	0.00331341	130	144	115	207	54	29	25	11	IPR011701	Major facilitator superfamily
g22104	2.61287	0.0289517	1358	6319	4204	8340	366	3052	361	783	NA	NA
g32916	2.61257	0.0163527	741	2655	5887	3676	476	638	484	292	IPR018631	AAA-ATPase-like domain
g22823	2.61211	0.00579648	184	507	500	634	82	91	69	58	IPR002347	Short-chain dehydrogenase/reductase SDR
g25593	2.60911	0.00798293	531	1759	1956	1934	302	326	235	155	IPR000994	Peptidase M24
g39789	2.60867	0.011729	134	429	576	536	64	95	64	45	NA	NA
g19396	2.6064	0.0984848	33	245	562	259	34	61	29	19	IPR023302	Peptidase S9A, N-terminal domain
g6348	2.6056	0.00688407	16478	31118	68655	36442	11889	8940	3592	3478	IPR014782	Peptidase M1, membrane alanine aminopeptidase, N-terminal
g10594	2.60433	0.00531232	97	138	270	143	12	44	43	19	0	0
g20824	2.60332	0.010598	214	512	1076	760	102	153	84	73	NA	NA
g7971	2.60181	0.00513387	314	808	1094	956	115	154	123	128	IPR008914	Phosphatidylethanolamine-binding protein
g14786	2.60085	0.0235349	97	361	589	455	38	104	54	43	IPR002213	UDP-glucuronosyl/UDP-glucosyltransferase
g4035	2.59656	0.00568054	8558	11401	11527	14536	1915	5363	848	2084	IPR013154	Alcohol dehydrogenase, N-terminal
g10926	2.59622	0.00436192	348	807	644	985	114	201	78	108	IPR002018	Carboxylesterase, type B
g4936	2.59616	0.00968621	25	54	60	74	5	15	7	10	IPR018631	AAA-ATPase-like domain
g33770	2.59406	0.00293589	1244	3252	3204	3429	531	615	433	342	NA	NA
g18976	2.59016	0.0214743	54	164	259	234	34	41	21	20	IPR018631	AAA-ATPase-like domain
g18347	2.59	0.0140861	68	220	210	284	40	36	26	26	NA	NA
g38635	2.58999	0.00332688	353	451	1004	670	118	185	76	74	NA	NA
g23896	2.58812	0.0169805	37	61	89	131	9	37	6	14	NA	NA
g21762	2.58462	0.0136057	334	1160	1191	1421	191	328	101	116	IPR002018	Carboxylesterase, type B
g30030	2.58449	0.0114407	2176	10043	18527	12173	1950	1830	1636	935	NA	NA
g1511	2.58394	0.0349931	79	223	658	456	46	71	57	30	IPR005828	Major facilitator, sugar transporter-like
g23270	2.5826	0.00202633	3058	7369	9384	7430	1028	1583	1238	859	NA	NA
g3437	2.58221	0.0040445	3710	2391	5155	5481	411	2062	432	789	NA	NA
g6951	2.58187	0.0045781	217	511	721	521	89	108	74	65	IPR002547	tRNA-binding domain
g38621	2.58125	0.00935879	104	282	404	285	44	67	34	38	IPR018631	AAA-ATPase-like domain
g6607	2.58115	0.00473896	82	155	205	183	41	22	36	15	NA	NA
g37883	2.58037	0.0039624	68	84	164	122	24	29	16	11	IPR018631	AAA-ATPase-like domain
g6813	2.5802	0.056057	28	129	255	154	14	23	20	23	IPR000172	Glucose-methanol-choline oxidoreductase, N-terminal
g20665	2.57822	0.0301469	117	341	997	554	82	110	71	38	NA	NA
g2708	2.5781	0.0247849	522	633	3584	1208	333	357	109	144	IPR002213	UDP-glucuronosyl/UDP-glucosyltransferase
g26321	2.57708	0.0112669	126	148	330	135	88	47	16	16	IPR031734	Transcription activator MBF2
g24165	2.57695	0.0169353	74	224	322	278	37	58	22	38	IPR022413	ATP:guanido phosphotransferase, N-terminal
g18822	2.57632	0.0127669	322	1054	1603	1345	170	262	164	110	NA	NA
g707	2.57555	0.00423819	791	755	2336	1464	346	309	155	155	IPR018959	Domain of unknown function DUF1989
g13293	2.57377	0.00156245	5628	10818	9812	11416	1388	2684	1347	1572	IPR011701	Major facilitator superfamily
g36517	2.57261	0.0729472	41	243	340	386	45	81	16	28	IPR003010	Carbon-nitrogen hydrolase
g7978	2.57224	0.0061277	55	91	142	148	30	18	17	13	NA	NA
g24818	2.57137	0.00580437	400	1036	1489	1173	182	227	159	125	IPR006170	Pheromone/general odorant binding protein
g25118	2.57085	0.00172558	523	553	849	660	137	183	67	122	NA	NA
g21597	2.57053	0.0091526	985	2868	4950	3882	314	950	454	454	IPR011701	Major facilitator superfamily
g7300	2.56965	0.00904079	706	2676	2799	2728	451	453	310	268	IPR018631	AAA-ATPase-like domain
g7051	2.5681	0.0169758	50	152	208	101	17	31	24	12	NA	NA
g36320	2.56776	0.0248135	20	74	93	65	8	8	17	7	NA	NA
g21388	2.56642	0.0145087	328	1136	1786	1462	185	252	184	129	IPR018631	AAA-ATPase-like domain
g40216	2.56608	0.0134301	126	386	318	451	25	130	40	58	NA	NA
g7563	2.56469	0.00358331	2172	6135	7118	6935	1218	1221	780	688	NA	NA
g28656	2.56462	0.030094	82	423	512	446	61	72	50	41	IPR018631	AAA-ATPase-like domain
g10313	2.56347	0.0153593	210	676	1227	785	134	157	93	83	NA	NA
g22010	2.56295	0.0144671	174	547	833	806	127	107	103	52	NA	NA
g10180	2.56279	0.00297847	393	844	1079	968	144	183	133	115	NA	NA
g14704	2.56238	0.0196258	21	52	81	55	14	15	7	3	NA	NA
g17043	2.55926	0.007394	148	316	440	507	36	107	48	67	IPR005814	Aminotransferase class-III
g30028	2.55877	0.00226282	917	1850	1078	1949	278	278	267	200	NA	NA
g34659	2.55801	0.00924114	126	217	321	446	62	83	24	44	IPR017978	GPCR family 3, C-terminal
g10077	2.55762	0.00969705	82	236	266	197	44	47	29	19	NA	NA
g14595	2.55734	0.0486541	30	101	255	128	26	25	17	10	NA	NA
g28597	2.55473	0.00762343	257	754	1010	585	147	127	97	75	NA	NA
g27541	2.55381	0.0136652	340	1097	1786	1411	211	242	141	163	IPR018631	AAA-ATPase-like domain
g21449	2.55309	0.0056845	490	1494	996	1490	247	215	152	163	NA	NA
g19361	2.55275	0.0450506	1404	3203	7785	3201	2086	1447	129	444	IPR014782	Peptidase M1, membrane alanine aminopeptidase, N-terminal
g3407	2.55264	0.00879971	274	749	1048	809	92	239	85	112	NA	NA
g33717	2.55156	0.023202	157	555	1105	742	78	153	77	96	IPR011576	Pyridoxamine 5'-phosphate oxidase-like, FMN-binding domain
g33126	2.55035	0.0190801	216	285	1300	435	137	123	55	52	IPR002213	UDP-glucuronosyl/UDP-glucosyltransferase
g24366	2.55015	0.0198606	62	212	283	218	43	47	25	19	NA	NA
g10797	2.55009	0.0268685	2810	4854	39432	8989	1845	3189	1044	967	IPR000618	Insect cuticle protein
g34761	2.54915	0.0125522	224	688	1034	837	151	167	106	59	IPR003140	Phospholipase/carboxylesterase/thioesterase
g9472	2.54901	0.0408472	42	100	118	311	42	25	21	8	IPR019791	Haem peroxidase, animal
g11391	2.54806	0.0426541	13	61	86	64	10	8	8	7	NA	NA
g38001	2.54774	0.0698535	135	942	2048	1212	136	249	122	91	IPR023302	Peptidase S9A, N-terminal domain
g35253	2.54735	0.00299145	121	210	272	266	34	57	31	38	NA	NA
g27073	2.54563	0.0333744	268	1156	2069	1474	384	228	127	111	IPR001604	DNA/RNA non-specific endonuclease
g39576	2.54353	0.0128776	54	134	112	184	37	29	14	12	IPR006202	Neurotransmitter-gated ion-channel ligand-binding domain
g25823	2.54302	0.00132451	5566	4452	10610	7325	1127	1801	953	1275	NA	NA
g12616	2.54291	0.00203413	258	460	535	478	71	118	68	65	NA	NA
g14751	2.54269	0.005211	150	386	454	406	56	79	58	50	NA	NA
g5546	2.54193	0.025058	35334	67682	113891	136234	13793	54743	4579	13092	NA	NA
g35994	2.54111	0.0118721	182	566	793	717	102	137	69	78	NA	NA
g15365	2.54106	0.0139731	199	529	1082	840	94	162	93	85	IPR001163	LSM domain, eukaryotic/archaea-type
g15128	2.53917	0.0027113	1739	3462	3803	4790	374	1138	547	584	IPR005828	Major facilitator, sugar transporter-like
g8317	2.5385	0.0192576	308	1088	1987	1406	181	286	162	140	NA	NA
g12351	2.53781	0.00396326	90	166	151	130	39	36	19	13	NA	NA
g35392	2.53623	0.0562587	25	101	191	162	18	33	14	11	NA	NA
g22349	2.53506	0.00974998	540	1713	2424	1801	380	307	281	154	IPR019080	YqaJ viral recombinase
g913	2.53489	0.0219197	125	313	694	556	89	119	35	60	IPR001128	Cytochrome P450
g10575	2.53421	0.0102842	31	69	53	60	26	6	8	6	NA	NA
g1341	2.53318	0.00819084	436	1158	1911	1568	229	254	209	159	NA	NA
g20192	2.53192	0.0494618	33	157	240	170	36	30	15	17	IPR001604	DNA/RNA non-specific endonuclease
g33475	2.53095	0.0101147	265	942	667	1170	110	165	116	114	IPR011701	Major facilitator superfamily
g4539	2.5308	0.00273274	50	71	73	67	14	7	13	16	IPR019791	Haem peroxidase, animal
g29355	2.52996	0.0112655	110	254	541	328	54	57	46	47	NA	NA
g32004	2.52942	0.0756276	37	162	453	246	14	36	56	25	IPR011701	Major facilitator superfamily
g22257	2.52927	0.0129373	701	1957	3992	2450	663	402	293	237	IPR001128	Cytochrome P450
g39340	2.52925	0.0076279	90	265	244	242	43	42	40	23	NA	NA
g22282	2.52559	0.00141733	297	348	526	497	82	92	61	83	IPR001128	Cytochrome P450
g15451	2.52555	0.00257175	77	106	156	152	18	33	24	16	IPR018631	AAA-ATPase-like domain
g1132	2.52529	0.00679607	1280	3200	6947	4726	613	921	651	476	IPR018631	AAA-ATPase-like domain
g24548	2.52371	0.0321741	24	52	122	87	22	12	17	3	IPR018631	AAA-ATPase-like domain
g32470	2.52297	0.00919227	331	1002	1490	1053	160	222	152	124	IPR023485	Phosphotyrosine protein phosphatase I superfamily
g16749	2.52252	0.00617484	135	340	381	332	57	86	37	43	NA	NA
g37929	2.52207	0.00136761	165	187	234	222	43	48	28	39	NA	NA
g30349	2.52013	0.0109439	99	248	419	363	39	61	52	38	IPR002018	Carboxylesterase, type B
g1000	2.52002	0.00447769	588	1443	1552	1509	318	308	169	163	NA	NA
g27855	2.51928	0.0324654	50	215	194	290	27	57	25	19	IPR002018	Carboxylesterase, type B
g8092	2.51902	0.0275794	86	334	409	468	30	119	41	47	IPR002018	Carboxylesterase, type B
g3807	2.51879	0.00235784	902	1962	1557	2042	365	353	278	208	IPR011701	Major facilitator superfamily
g17466	2.51879	0.00222745	601	1101	1058	1294	112	321	206	151	NA	NA
g20913	2.51862	0.0190142	40	90	205	96	21	16	20	13	NA	NA
g22977	2.51764	0.00331659	622	912	1648	1523	284	306	152	153	IPR005828	Major facilitator, sugar transporter-like
g8497	2.5172	0.0096916	3052	6961	19455	9218	2508	2198	973	985	IPR000845	Nucleoside phosphorylase domain
g39808	2.51585	0.00262828	11293	32289	38088	33202	5574	6737	4234	3885	NA	NA
g39793	2.51575	0.0161693	37	122	117	133	19	20	18	12	NA	NA
g39417	2.51526	0.0225831	124	459	817	603	83	98	71	66	IPR000560	Histidine phosphatase superfamily, clade-2
g39820	2.51512	0.129211	13	91	210	134	22	21	19	4	NA	NA
g34226	2.51329	0.00803952	283	885	724	1093	123	193	108	101	IPR018631	AAA-ATPase-like domain
g3428	2.51271	0.00202633	6464	16633	13409	18601	2547	3350	2292	1864	NA	NA
g10719	2.51161	0.255214	4	70	202	156	12	29	4	9	NA	NA
g28713	2.51091	0.0506513	41	152	342	281	22	35	40	24	IPR011701	Major facilitator superfamily
g35108	2.5107	0.0217716	365	1482	2571	1633	244	289	290	143	IPR032828	tRNA nucleotidyltransferase/poly(A) polymerase, RNA and SrmB- binding domain
g2791	2.50774	0.00431615	104	133	219	266	28	52	22	37	NA	NA
g23895	2.50732	0.0118369	63	89	111	120	13	57	6	24	NA	NA
g37358	2.50676	0.00419892	71	113	123	194	19	22	34	16	NA	NA
g35833	2.50674	0.00428001	2524	6729	11892	7861	1339	1684	1117	875	NA	NA
g20244	2.50658	0.0350117	210	869	1996	1206	139	240	159	111	NA	NA
g27542	2.5055	0.00350737	195	360	428	365	44	126	45	60	IPR018631	AAA-ATPase-like domain
g6063	2.50332	0.0145287	269	866	1039	1345	160	246	108	107	IPR013818	Lipase/vitellogenin
g13152	2.50169	0.00202633	1354	1447	2145	2509	198	768	301	317	IPR002018	Carboxylesterase, type B
g39768	2.50133	0.0399278	226	894	2355	949	169	302	108	117	IPR002213	UDP-glucuronosyl/UDP-glucosyltransferase
g15182	2.50056	0.0694042	33	158	377	198	25	38	28	19	IPR018609	Bud13
g36535	2.50003	0.0358341	393	395	3223	663	201	209	92	141	IPR005828	Major facilitator, sugar transporter-like
g7967	2.49749	0.00430624	231	588	680	538	110	97	86	76	IPR008914	Phosphatidylethanolamine-binding protein
g6134	2.4973	0.0104651	70	175	204	247	39	42	25	21	NA	NA
g40088	2.49703	0.0325904	93	226	713	419	42	119	40	46	IPR000182	GNAT domain
g35753	2.49688	0.0419113	1335	2565	6841	2879	1791	1329	127	400	IPR014782	Peptidase M1, membrane alanine aminopeptidase, N-terminal
g5549	2.49436	0.00918044	56	119	162	124	33	28	12	18	NA	NA
g37424	2.49255	0.010645	86	113	245	290	61	35	22	24	IPR006170	Pheromone/general odorant binding protein
g40077	2.49235	0.0296712	274	979	1757	1421	149	439	97	157	0	0
g35652	2.49194	0.00527632	153	241	357	486	42	91	41	62	IPR009729	Galactose-3-O-sulfotransferase
g22768	2.4919	0.23593	6	141	158	151	4	54	9	11	IPR006629	LPS-induced tumour necrosis factor alpha factor
g11933	2.4896	0.00473651	113	222	231	267	56	46	48	16	IPR025110	AMP-binding enzyme C-terminal domain
g25211	2.48935	0.00364994	51	72	108	118	13	14	21	16	IPR001781	Zinc finger, LIM-type
g29511	2.48852	0.0104318	302	952	1177	1089	187	218	110	121	IPR018631	AAA-ATPase-like domain
g33353	2.48756	0.0644596	63	118	700	118	29	46	31	21	IPR002213	UDP-glucuronosyl/UDP-glucosyltransferase
g14197	2.4866	0.0212825	236	870	1531	1107	164	202	163	90	NA	NA
g39037	2.48495	0.00124591	8361	10466	14584	11638	2082	2991	1985	1760	IPR007371	Thiamin pyrophosphokinase, catalytic domain
g16881	2.48204	0.404311	3	166	317	1029	47	20	20	15	IPR006170	Pheromone/general odorant binding protein
g17373	2.48196	0.00230519	120	178	153	174	42	43	22	21	NA	NA
g37665	2.48092	0.0184588	82	218	190	399	38	72	38	17	NA	NA
g3329	2.47987	0.102159	69	272	1535	555	116	125	37	53	IPR006593	Cytochrome b561/ferric reductase transmembrane
g1981	2.4786	0.054439	26	110	173	161	14	27	30	8	NA	NA
g7632	2.47774	0.00408675	354	770	937	892	112	216	100	142	NA	NA
g28029	2.47697	0.0207831	109	382	669	443	84	72	67	45	NA	NA
g38633	2.47636	0.01572	187	601	1013	706	131	145	82	79	IPR018631	AAA-ATPase-like domain
g8452	2.47548	0.00230519	54	39	54	76	11	14	12	6	NA	NA
g28392	2.47261	0.0124551	114	230	545	295	54	84	47	29	IPR018485	Carbohydrate kinase, FGGY, C-terminal
g36897	2.47184	0.0165142	177	504	922	852	107	153	97	66	IPR018631	AAA-ATPase-like domain
g22290	2.47178	0.00230384	1535	956	1219	1469	428	415	137	183	IPR001128	Cytochrome P450
g39708	2.47131	0.00840013	79	232	200	163	37	42	27	20	NA	NA
g3492	2.47043	0.0108954	265	624	1336	549	159	137	97	90	NA	NA
g1130	2.47025	0.00774635	391	1074	1472	1369	169	279	170	159	IPR018631	AAA-ATPase-like domain
g34942	2.46953	0.0590045	20	61	87	196	8	13	18	15	IPR006029	Neurotransmitter-gated ion-channel transmembrane domain
g9960	2.46685	0.0138968	118	318	310	531	47	112	38	48	IPR002018	Carboxylesterase, type B
g17224	2.46547	0.00244452	409	804	952	927	168	173	154	97	NA	NA
g7165	2.46517	0.00927829	951	2921	5241	3541	535	727	489	424	NA	NA
g1265	2.46486	0.00209131	1126	1146	1117	2124	182	525	210	237	IPR001128	Cytochrome P450
g3767	2.46458	0.00500824	149	337	485	279	54	57	73	43	NA	NA
g341	2.46377	0.0420135	219	775	2227	915	288	212	100	94	NA	NA
g5458	2.46211	0.0313659	36	74	165	169	19	43	11	13	NA	NA
g18749	2.46185	0.00535102	37	58	56	93	15	13	10	8	IPR014782	Peptidase M1, membrane alanine aminopeptidase, N-terminal
g22991	2.46163	0.282439	13	378	1288	448	23	142	28	48	IPR005828	Major facilitator, sugar transporter-like
g24367	2.46076	0.00417325	271	643	854	699	94	129	136	93	NA	NA
g1146	2.45981	0.00591266	131	327	362	361	75	63	49	38	IPR018631	AAA-ATPase-like domain
g16350	2.45861	0.00425546	606	1411	1891	1428	212	394	244	171	NA	NA
g12315	2.45748	0.00423999	137	301	365	361	58	64	52	44	NA	NA
g33570	2.45551	0.0245413	435	1783	3286	2276	331	419	307	214	IPR018631	AAA-ATPase-like domain
g9961	2.45542	0.0419344	90	410	285	658	93	118	39	25	IPR002018	Carboxylesterase, type B
g33000	2.45484	0.0131232	1911	7819	16205	10770	1465	2040	1383	1000	IPR018631	AAA-ATPase-like domain
g17325	2.45459	0.0120386	126	258	624	318	82	62	46	48	IPR002347	Short-chain dehydrogenase/reductase SDR
g35355	2.45076	0.0054722	210	410	502	482	37	157	59	95	IPR001148	Alpha carbonic anhydrase
g24138	2.4505	0.0229248	293	920	1978	1297	160	335	138	153	IPR012547	PD-(D/E)XK nuclease superfamily 9
g20158	2.45011	0.0242351	87	338	476	431	50	83	46	51	IPR018631	AAA-ATPase-like domain
g40219	2.44953	0.0017434	741	1395	1181	1400	234	291	210	190	NA	NA
g9276	2.44889	0.0846761	43	191	566	157	39	80	25	14	IPR002346	Molybdopterin dehydrogenase, FAD-binding
g4125	2.44861	0.0114167	231	641	568	1072	97	198	84	89	IPR010562	Haemolymph juvenile hormone binding
g19413	2.44823	0.00450706	202	447	248	518	66	79	61	57	IPR001148	Alpha carbonic anhydrase
g989	2.44794	0.0042727	759	1315	1601	1730	451	418	171	146	NA	NA
g15222	2.44738	0.0440587	106	370	1107	350	103	100	45	59	IPR005828	Major facilitator, sugar transporter-like
g9471	2.44667	0.0289488	135	366	440	1197	93	64	103	70	IPR019791	Haem peroxidase, animal
g22973	2.44624	0.00406318	592	306	1287	605	157	155	116	89	IPR005828	Major facilitator, sugar transporter-like
g13261	2.44572	0.0177294	443	1756	2519	2059	348	331	277	206	NA	NA
g30467	2.44311	0.00377955	2999	7088	12744	8553	1136	2261	1273	1160	IPR006175	YjgF/YER057c/UK114 family
g40247	2.44289	0.00974404	118	288	430	455	64	73	51	47	IPR018631	AAA-ATPase-like domain
g4235	2.44107	0.00371521	96	155	243	231	29	45	37	27	NA	NA
g8630	2.43954	0.0132526	152	478	567	663	97	124	67	56	0	0
g30114	2.43815	0.0108244	53	140	171	136	14	20	36	24	NA	NA
g35277	2.43586	0.00183657	267	318	275	480	67	97	52	57	NA	NA
g38878	2.4357	0.0154922	391	1131	2354	1461	207	323	205	187	IPR010530	NADH-ubiquinone reductase complex 1 MLRQ subunit
g474	2.43389	0.0101547	3466	10188	16451	12885	1619	3839	1013	2063	NA	NA
g17740	2.43249	0.00965018	229	644	863	840	138	166	107	72	IPR013078	Histidine phosphatase superfamily, clade-1
g2465	2.43158	0.00862305	33	76	95	84	11	14	18	10	NA	NA
g21433	2.43009	0.00692474	270	542	837	909	61	197	116	132	0	0
g133	2.42728	0.438781	2	163	102	944	43	5	38	6	NA	NA
g39453	2.42688	0.0312873	76	247	445	506	36	71	52	54	NA	NA
g10254	2.42633	0.230236	12	146	522	276	30	33	41	9	IPR013057	Amino acid transporter, transmembrane domain
g9987	2.42557	0.0125708	356	1148	1733	1093	272	209	186	125	NA	NA
g29857	2.42518	0.00328456	1082	2659	3184	2652	544	510	469	322	IPR005828	Major facilitator, sugar transporter-like
g35831	2.42506	0.023766	97	447	546	331	73	59	52	62	NA	NA
g30921	2.42479	0.0440674	117	458	1185	739	123	123	93	58	IPR018631	AAA-ATPase-like domain
g3939	2.42433	0.00753522	251	653	1036	757	126	136	138	91	NA	NA
g25768	2.42165	0.00132451	2535	2318	1736	1784	516	514	387	313	IPR004119	Protein of unknown function DUF227
g8	2.42146	0.0431458	75	377	497	587	58	95	59	42	IPR000210	BTB/POZ domain
g19650	2.42097	0.0214096	26	67	66	93	30	12	8	6	NA	NA
g11585	2.42079	0.0103748	40	94	65	102	8	30	14	10	NA	NA
g30268	2.4206	0.073173	121	618	1600	1401	114	219	110	109	IPR002557	Chitin binding domain
g37508	2.41885	0.0792442	11	74	94	80	13	14	6	9	IPR002018	Carboxylesterase, type B
g8620	2.41847	0.0112889	433	1192	2117	1500	292	282	225	156	NA	NA
g30483	2.41675	0.0194	535	2066	3285	2189	202	565	313	387	IPR001398	Macrophage migration inhibitory factor
g36602	2.41651	0.00240586	541	1109	1091	1161	191	268	165	157	IPR000560	Histidine phosphatase superfamily, clade-2
g13794	2.41616	0.00495752	2874	6584	8495	9244	1003	2499	838	1285	NA	NA
g13219	2.41601	0.0229715	41	125	202	104	13	29	25	17	NA	NA
g28853	2.4145	0.00298831	1182	2488	3396	2640	467	698	387	379	NA	NA
g21566	2.41383	0.00132451	1421	2327	2031	2394	462	484	417	306	IPR001781	Zinc finger, LIM-type
g916	2.41334	0.0186829	318	1113	1674	1514	208	291	148	184	IPR001128	Cytochrome P450
g1261	2.41329	0.0191727	1606	4908	10537	7780	2421	1208	807	513	IPR001128	Cytochrome P450
g29405	2.41326	0.0165137	164	537	892	602	127	114	79	76	IPR018631	AAA-ATPase-like domain
g14988	2.41211	0.112326	12	62	204	77	12	17	7	15	IPR018484	Carbohydrate kinase, FGGY, N-terminal
g3478	2.41036	0.00557232	294	604	503	886	103	207	75	89	IPR001360	Glycoside hydrolase family 1
g22270	2.41021	0.0448662	64	34	144	50	54	24	3	9	IPR001128	Cytochrome P450
g3724	2.40947	0.00645173	326	658	720	1006	73	286	101	129	IPR009729	Galactose-3-O-sulfotransferase
g23563	2.409	0.531943	0	155	584	202	10	15	13	6	IPR004119	Protein of unknown function DUF227
g39792	2.40843	0.00973434	102	275	402	301	56	53	54	37	NA	NA
g20767	2.40717	0.00546058	59	103	132	110	12	36	15	23	IPR001128	Cytochrome P450
g8637	2.40684	0.0537921	41	190	311	235	48	40	35	14	NA	NA
g7633	2.40623	0.0224346	27	85	85	111	16	22	12	8	NA	NA
g6384	2.40615	0.00884109	49	94	165	112	18	21	29	12	IPR004274	FCP1 homology domain
g39763	2.40252	0.0389272	146	368	759	954	63	302	50	79	IPR002213	UDP-glucuronosyl/UDP-glucosyltransferase
g38212	2.40213	0.00237903	2629	4517	5793	6058	1272	1378	711	639	IPR001223	Glycoside hydrolase family 18, catalytic domain
g100	2.40203	0.136935	15	56	260	140	39	11	24	5	IPR001506	Peptidase M12A
g39749	2.4018	0.0109047	577	1823	2530	2062	358	480	289	201	NA	NA
g1145	2.4005	0.00977587	45	118	97	130	12	24	18	21	NA	NA
g1010	2.39889	0.0091068	669	1891	3281	2071	381	429	386	249	NA	NA
g31826	2.39775	0.0541857	118	652	1179	960	108	135	169	59	IPR005828	Major facilitator, sugar transporter-like
g842	2.39752	0.0036403	290	607	749	679	142	144	120	65	NA	NA
g29860	2.39684	0.00285365	782	1491	1982	1406	353	377	216	218	IPR005828	Major facilitator, sugar transporter-like
g17270	2.39648	0.0473922	42	187	303	230	37	47	23	26	NA	NA
g27840	2.39601	0.00209004	2528	3048	2752	3561	480	1333	405	561	IPR002347	Short-chain dehydrogenase/reductase SDR
g33071	2.39544	0.066868	82	379	1146	665	86	108	74	67	IPR008160	Collagen triple helix repeat
g29925	2.39454	0.010247	133	325	500	468	44	112	61	61	IPR000832	GPCR, family 2, secretin-like
g36415	2.39396	0.00705117	430	1020	1209	1245	348	221	144	116	NA	NA
g16433	2.3933	0.00518108	121	216	333	319	33	80	43	45	NA	NA
g21521	2.39272	0.0677742	352	1020	4794	1020	582	356	134	134	IPR006047	Glycosyl hydrolase, family 13, catalytic domain
g32709	2.39221	0.0274983	354	728	2566	648	324	189	132	107	IPR000668	Peptidase C1A, papain C-terminal
g505	2.39159	0.0317634	167	645	1162	931	152	200	82	92	IPR018631	AAA-ATPase-like domain
g27540	2.39137	0.00367877	515	1128	1403	1249	212	304	207	140	IPR018631	AAA-ATPase-like domain
g39794	2.39125	0.0128919	1063	4127	6589	4551	741	1009	625	541	NA	NA
g9349	2.38961	0.00223561	226	383	323	461	53	101	61	74	IPR011701	Major facilitator superfamily
g10037	2.38947	0.00968174	187	283	712	357	103	119	41	58	NA	NA
g31186	2.38876	0.00124591	401	418	385	464	82	114	85	70	IPR011701	Major facilitator superfamily
g4557	2.38857	0.0530881	49	220	398	343	32	64	33	42	IPR011701	Major facilitator superfamily
g13260	2.38805	0.00627694	1386	4596	5220	5081	969	872	709	551	NA	NA
g39798	2.38693	0.132306	11	57	244	57	14	14	10	8	NA	NA
g13251	2.38646	0.0506077	47	182	405	219	30	66	26	28	NA	NA
g6351	2.38623	0.0588234	3512	1294	5168	861	2667	387	169	292	IPR024571	ERAP1-like C-terminal domain
g15450	2.38609	0.00685201	135	179	98	269	17	28	56	39	IPR003439	ABC transporter-like
g21446	2.38548	0.0067621	41	79	92	72	12	24	18	6	NA	NA
g9956	2.38504	0.0202868	25	51	96	88	11	20	15	5	IPR002018	Carboxylesterase, type B
g5385	2.38322	0.00628701	1268	4147	5188	4132	808	813	685	488	IPR005828	Major facilitator, sugar transporter-like
g23378	2.38229	0.00600049	44	72	88	86	19	22	8	14	IPR005123	Oxoglutarate/iron-dependent dioxygenase
g36536	2.38185	0.075205	132	390	2265	705	207	118	96	76	IPR005828	Major facilitator, sugar transporter-like
g7170	2.37906	0.0377266	49	117	82	124	111	18	7	9	IPR011701	Major facilitator superfamily
g31199	2.37856	0.00390414	160	268	311	312	116	47	46	35	IPR002213	UDP-glucuronosyl/UDP-glucosyltransferase
g30245	2.37777	0.043177	223	603	769	2353	132	293	99	132	IPR000618	Insect cuticle protein
g25708	2.37736	0.00880847	11164	46382	73415	52516	8959	10878	6632	6055	NA	NA
g4917	2.37696	0.0885399	161	1078	2178	1757	317	366	137	83	IPR001304	C-type lectin-like
g22649	2.37667	0.00842925	977	3603	3611	3658	670	693	523	379	IPR018497	Peptidase M13, C-terminal domain
g22234	2.37629	0.0103125	344	1144	1320	1150	193	264	179	124	IPR002659	Glycosyl transferase, family 31
g39252	2.37562	0.0191774	4590	26737	34729	36989	3412	8314	3570	3073	IPR006047	Glycosyl hydrolase, family 13, catalytic domain
g21367	2.37461	0.107965	51	171	837	113	15	67	37	40	NA	NA
g13218	2.37332	0.00279348	116	214	172	210	42	35	30	42	NA	NA
g27826	2.37262	0.00337173	172	212	292	392	58	103	39	37	IPR001360	Glycoside hydrolase family 1
g28004	2.37169	0.0175476	483	1547	2977	1910	391	366	287	210	IPR018631	AAA-ATPase-like domain
g2997	2.37129	0.0230318	54	128	164	154	9	74	15	32	NA	NA
g3371	2.37027	0.0209863	288	995	1779	917	176	276	122	162	IPR010562	Haemolymph juvenile hormone binding
g39341	2.36992	0.00223561	185	273	287	212	79	50	55	27	NA	NA
g33476	2.36985	0.00396376	1130	2920	2811	3722	575	612	531	370	IPR011701	Major facilitator superfamily
g29782	2.36933	0.0183184	156	352	603	480	89	201	36	54	NA	NA
g27030	2.36852	0.00953849	98	231	399	263	41	59	48	40	IPR024206	Gurmarin/antimicrobial peptide
g2653	2.36812	0.00672997	156	443	356	356	92	70	79	31	NA	NA
g19756	2.36807	0.0160654	87	175	429	242	36	73	45	25	NA	NA
g22740	2.36799	0.00202633	908	508	954	1448	177	298	151	175	IPR011701	Major facilitator superfamily
g26151	2.36794	0.00631565	288	556	976	623	178	169	91	74	NA	NA
g29346	2.36792	0.0042727	1479	4216	2231	4349	545	775	593	481	IPR018631	AAA-ATPase-like domain
g8903	2.36777	0.00639433	924	1632	1336	2517	488	527	161	276	0	0
g5600	2.36694	0.00375357	128	236	301	336	37	47	76	42	IPR013103	Reverse transcriptase, RNA-dependent DNA polymerase
g6001	2.36651	0.135449	34	436	196	641	60	80	22	38	IPR025110	AMP-binding enzyme C-terminal domain
g9046	2.36641	0.0103789	2067	6296	15800	8354	1174	1949	1338	1136	IPR015590	Aldehyde dehydrogenase domain
g12899	2.36542	0.0480756	23	104	127	85	8	35	10	16	NA	NA
g5166	2.36429	0.0256882	139	422	238	522	131	116	25	45	IPR000172	Glucose-methanol-choline oxidoreductase, N-terminal
g31844	2.36422	0.00375357	344	704	778	835	163	202	104	94	NA	NA
g7741	2.3634	0.00861152	158	374	610	421	102	97	63	51	NA	NA
g31251	2.36307	0.00158904	235	234	253	278	57	97	40	36	NA	NA
g21215	2.3628	0.00508372	1172	3032	4440	3462	542	836	596	407	NA	NA
g29949	2.36133	0.036106	2082	1037	4004	694	1132	478	167	160	IPR014044	CAP domain
g23071	2.35979	0.0413391	32	138	184	127	28	32	18	12	NA	NA
g28038	2.35915	0.00200349	354	461	468	522	120	167	71	58	IPR024518	Domain of unknown function DUF3421
g26087	2.3587	0.0144386	208	640	841	847	115	204	82	104	IPR001910	Inosine/uridine-preferring nucleoside hydrolase domain
g29402	2.35839	0.0141949	46	142	126	155	21	24	20	25	IPR011598	Myc-type, basic helix-loop-helix (bHLH) domain
g29387	2.35812	0.00316771	975	2138	2736	2430	408	569	410	299	IPR000210	BTB/POZ domain
g4095	2.35779	0.00146521	382	512	658	477	112	120	145	60	IPR018631	AAA-ATPase-like domain
g12161	2.35745	0.0196874	49	172	173	161	23	44	22	20	NA	NA
g23300	2.35726	0.042507	72	356	564	428	73	73	54	45	IPR018631	AAA-ATPase-like domain
g24195	2.35665	0.0366451	80	197	687	324	34	55	60	66	IPR006140	D-isomer specific 2-hydroxyacid dehydrogenase, NAD-binding domain
g36903	2.35642	0.0116771	269	706	1136	1030	157	230	130	98	IPR018631	AAA-ATPase-like domain
g17974	2.35636	0.0310348	218	760	1326	977	113	334	76	164	0	0
g5447	2.35355	0.0830613	18	78	89	219	19	16	12	16	IPR019791	Haem peroxidase, animal
g32369	2.35354	0.0130512	39	93	125	135	18	22	18	17	IPR002076	ELO family
g3967	2.35338	0.0224735	125	295	726	426	117	93	41	63	IPR002347	Short-chain dehydrogenase/reductase SDR
g37916	2.35215	0.0035137	8088	21073	15325	25065	4934	4210	2785	2405	NA	NA
g33916	2.3505	0.00442392	3723	9812	14530	11600	1852	2772	1397	1859	IPR001978	Troponin
g1431	2.34848	0.0273481	55	55	110	137	3	71	23	14	IPR001128	Cytochrome P450
g3491	2.34844	0.0039646	502	1143	1403	1170	223	290	186	166	NA	NA
g38859	2.34729	0.0100899	144	341	278	538	61	100	40	69	IPR001148	Alpha carbonic anhydrase
g32461	2.34697	0.00679607	3150	9811	15232	12987	1952	2849	1454	1645	IPR031692	EH domain-containing protein, N-terminal
g11252	2.34481	0.00262828	52	68	58	86	13	17	12	13	IPR004119	Protein of unknown function DUF227
g12585	2.34401	0.0586573	22	62	119	96	26	22	20	2	IPR000477	Reverse transcriptase domain
g22650	2.344	0.00534382	1424	3849	6153	4135	808	874	702	621	IPR008753	Peptidase M13, N-terminal domain
g35251	2.34286	0.00332311	46	73	84	68	10	18	20	9	NA	NA
g20832	2.34256	0.00528771	151	405	294	395	58	82	67	44	NA	NA
g25692	2.34158	0.0108887	946	3339	4980	3865	587	768	693	411	NA	NA
g15596	2.3393	0.0968894	59	369	1111	524	66	112	75	48	IPR005828	Major facilitator, sugar transporter-like
g28861	2.33907	0.00542006	663	1576	2351	1693	323	414	280	245	NA	NA
g20823	2.33868	0.00516531	136	306	354	327	76	65	63	32	IPR018631	AAA-ATPase-like domain
g38152	2.33335	0.00262808	8627	12510	16478	16777	3034	5184	1770	2403	NA	NA
g19716	2.33315	0.0253928	52	153	156	231	34	57	16	21	NA	NA
g23842	2.33091	0.029229	156	526	1170	818	99	155	133	83	IPR018631	AAA-ATPase-like domain
g25592	2.32998	0.0168168	84	279	307	325	51	76	39	34	NA	NA
g6456	2.32909	0.00569899	453	1325	1210	1117	232	267	182	158	NA	NA
g18604	2.32891	0.0401562	35	118	209	159	36	32	17	16	NA	NA
g21645	2.32684	0.0382926	190	721	791	1784	154	167	208	76	NA	NA
g24318	2.32671	0.352532	9	48	242	1218	129	6	38	12	IPR032059	Mucin-like domain
g35744	2.32667	0.0519189	8963	19008	49792	20472	13225	8725	1124	3023	IPR024571	ERAP1-like C-terminal domain
g36606	2.3261	0.103515	126	1043	2488	1366	249	192	186	113	IPR000560	Histidine phosphatase superfamily, clade-2
g39412	2.32467	0.0093517	229	421	321	672	110	169	44	62	IPR002018	Carboxylesterase, type B
g25696	2.32464	0.0241171	244	861	1609	1078	156	250	147	145	NA	NA
g19887	2.3246	0.00335529	374	843	930	922	166	181	157	128	NA	NA
g20176	2.32407	0.00523579	50	94	107	72	19	20	20	9	NA	NA
g8618	2.32379	0.0233782	37	120	97	113	23	35	18	6	IPR024206	Gurmarin/antimicrobial peptide
g20958	2.32249	0.00151318	115	149	175	185	25	35	43	31	IPR018631	AAA-ATPase-like domain
g28422	2.32226	0.0436727	124	373	473	1333	123	88	106	59	IPR000618	Insect cuticle protein
g21450	2.32207	0.0062014	357	1099	766	1016	173	200	173	109	NA	NA
g24993	2.32203	0.0524682	62	232	617	258	57	69	49	26	NA	NA
g5004	2.32177	0.0088547	82	178	254	173	43	40	49	15	NA	NA
g29347	2.31986	0.00316295	314	703	705	537	102	177	119	83	NA	NA
g33748	2.31864	0.00882787	119	348	319	419	58	67	72	42	NA	NA
g12294	2.31839	0.00230519	349	646	827	585	118	160	123	106	IPR006202	Neurotransmitter-gated ion-channel ligand-binding domain
g30515	2.31798	0.00444527	174	373	468	456	93	86	71	57	NA	NA
g24426	2.31643	0.0994732	216	1030	4992	1708	332	307	300	145	IPR011545	DEAD/DEAH box helicase domain
g12811	2.31554	0.00833475	98	147	168	197	52	71	15	22	IPR002213	UDP-glucuronosyl/UDP-glucosyltransferase
g2515	2.31495	0.00260309	9536	14076	9930	16142	2799	4760	1682	2279	IPR002048	EF-hand domain
g7565	2.31431	0.0040087	1030	2489	2928	2935	528	627	454	345	NA	NA
g39810	2.31417	0.00518408	110	285	235	241	39	58	49	34	NA	NA
g10128	2.31407	0.0098754	97	194	329	309	56	47	67	23	IPR011701	Major facilitator superfamily
g34780	2.31279	0.0112035	220	408	1027	728	83	147	164	74	NA	NA
g34728	2.31178	0.198703	15	93	255	499	23	29	37	16	IPR019791	Haem peroxidase, animal
g1137	2.31112	0.0557513	85	246	971	354	66	102	76	31	IPR018631	AAA-ATPase-like domain
g10185	2.31107	0.0444788	212	1019	1952	1336	186	278	180	141	NA	NA
g7369	2.30963	0.0125545	837	2692	3797	2620	552	782	303	435	NA	NA
g10186	2.307	0.0574971	144	724	1566	1128	162	197	128	109	NA	NA
g10235	2.30617	0.0339117	82	312	643	298	70	61	57	49	IPR002347	Short-chain dehydrogenase/reductase SDR
g22752	2.30596	0.0261909	64	108	270	179	49	70	15	17	IPR011701	Major facilitator superfamily
g30032	2.30588	0.00952655	1830	6097	10862	7754	1483	1485	1204	859	NA	NA
g6135	2.3051	0.0177424	48	115	206	157	24	33	21	26	NA	NA
g5287	2.30505	0.00425546	133	233	314	318	47	87	57	29	IPR002018	Carboxylesterase, type B
g19375	2.30437	0.00197549	124	124	209	191	45	43	28	29	NA	NA
g10920	2.30413	0.00647294	312	900	720	1004	97	192	182	132	IPR005828	Major facilitator, sugar transporter-like
g26323	2.30407	0.00307115	82	123	142	137	42	18	33	18	IPR009357	Solute carrier family 52, riboflavin transporter
g33160	2.30367	0.00752915	139	319	464	312	50	112	55	48	NA	NA
g34219	2.30313	0.00509073	61	82	53	84	14	19	9	22	NA	NA
g35372	2.30273	0.00972902	164	322	563	579	125	98	61	61	IPR013078	Histidine phosphatase superfamily, clade-1
g19573	2.3015	0.00752915	56	107	114	151	31	31	17	15	IPR009729	Galactose-3-O-sulfotransferase
g23843	2.30132	0.0273388	92	265	603	415	56	81	81	37	NA	NA
g1810	2.30028	0.00648295	215	647	612	540	90	144	105	76	IPR001388	Synaptobrevin
g22739	2.3001	0.0381228	304	1045	1732	1145	352	440	77	143	IPR011701	Major facilitator superfamily
g3727	2.29969	0.00963296	29	70	52	69	14	14	12	6	IPR009729	Galactose-3-O-sulfotransferase
g6289	2.2981	0.00883897	98	244	344	268	45	65	51	34	NA	NA
g11614	2.29769	0.00742456	71	159	203	123	22	41	32	21	NA	NA
g17057	2.2975	0.00304408	110	48	85	92	24	22	13	16	IPR000203	GPS motif
g14310	2.29648	0.004291	105	142	240	229	50	56	34	21	IPR019791	Haem peroxidase, animal
g6795	2.29638	0.00786898	232	577	877	613	117	136	159	64	NA	NA
g7235	2.2952	0.00452246	313	668	890	725	156	191	111	101	NA	NA
g27062	2.29506	0.0163225	865	2766	5146	3835	785	824	508	363	IPR020683	Ankyrin repeat-containing domain
g4925	2.29499	0.00346036	570	1006	1680	1306	256	305	215	189	IPR018631	AAA-ATPase-like domain
g2068	2.29401	0.0120418	3499	5706	11057	6088	2510	2417	566	1055	IPR004045	Glutathione S-transferase, N-terminal
g13384	2.29333	0.0396546	34	139	174	184	18	26	30	24	NA	NA
g28028	2.29041	0.00741119	472	1188	794	1213	154	405	127	167	NA	NA
g11927	2.29021	0.0370113	75	239	471	354	59	115	37	30	NA	NA
g37994	2.29007	0.0093517	143	205	293	266	170	39	34	30	IPR023302	Peptidase S9A, N-terminal domain
g11572	2.2886	0.0145287	107	121	439	194	34	80	42	23	IPR008274	Aldehyde oxidase/xanthine dehydrogenase, molybdopterin binding
g33477	2.2883	0.0326273	137	607	1023	611	134	118	117	68	NA	NA
g24008	2.28818	0.114907	21	109	62	322	24	19	17	14	IPR001128	Cytochrome P450
g26139	2.28775	0.0139826	43	95	91	105	16	27	8	30	NA	NA
g8896	2.28556	0.00869155	99	261	302	306	45	64	58	33	NA	NA
g30205	2.28553	0.0162418	36	87	86	120	23	28	11	11	IPR014782	Peptidase M1, membrane alanine aminopeptidase, N-terminal
g14615	2.28444	0.120963	14	127	81	165	31	13	20	6	IPR011701	Major facilitator superfamily
g14558	2.28267	0.00711188	460	549	504	694	143	288	46	133	IPR023796	Serpin domain
g39781	2.2824	0.00910136	81	178	204	216	35	49	55	14	IPR006202	Neurotransmitter-gated ion-channel ligand-binding domain
g22035	2.28236	0.0170956	45	125	185	121	27	24	22	22	NA	NA
g24296	2.2816	0.00829241	201	518	523	646	72	172	73	99	IPR008160	Collagen triple helix repeat
g5841	2.27987	0.0874947	40	199	394	174	13	116	25	33	IPR006153	Cation/H+ exchanger
g3805	2.27968	0.0435336	39	91	258	182	16	34	42	16	NA	NA
g24361	2.27966	0.00378915	61	105	95	84	14	28	26	10	NA	NA
g10919	2.27757	0.00285581	500	1098	924	1215	198	241	214	150	IPR005828	Major facilitator, sugar transporter-like
g14242	2.27646	0.00968621	101	248	323	351	66	58	51	38	NA	NA
g29677	2.27642	0.00745158	222	652	670	442	145	87	98	90	IPR023302	Peptidase S9A, N-terminal domain
g10278	2.27601	0.0025274	5681	6454	16333	8911	1361	3453	1753	1673	IPR006170	Pheromone/general odorant binding protein
g2185	2.27598	0.00375281	107	229	206	246	38	42	52	36	NA	NA
g38814	2.27472	0.0161929	117	294	593	451	64	88	62	72	NA	NA
g901	2.27471	0.00774119	385	706	893	693	219	254	64	136	IPR002018	Carboxylesterase, type B
g7422	2.27444	0.00198727	310	622	488	494	93	117	117	89	NA	NA
g10265	2.2742	0.0125397	2563	1583	3184	923	523	928	212	333	IPR024571	ERAP1-like C-terminal domain
g33479	2.27395	0.00307115	1312	3118	3595	3588	592	746	642	485	IPR011701	Major facilitator superfamily
g29351	2.27385	0.00471286	309	560	915	805	172	176	123	91	IPR018631	AAA-ATPase-like domain
g39907	2.27377	0.0110978	165	410	496	569	171	63	77	65	IPR002909	IPT domain
g35812	2.27365	0.00253478	3121	6759	8369	7306	1143	2167	1210	1132	IPR001544	Aminotransferase class IV
g3055	2.27085	0.0034078	328	728	768	595	159	144	109	116	NA	NA
g34063	2.26929	0.00223561	166	173	129	266	30	40	49	42	IPR011701	Major facilitator superfamily
g4198	2.26867	0.049481	36	110	233	133	28	58	17	11	IPR018631	AAA-ATPase-like domain
g28522	2.26855	0.0144592	153	370	723	304	108	91	55	66	IPR018631	AAA-ATPase-like domain
g20763	2.26708	0.0899026	42	250	482	309	78	80	26	28	IPR000873	AMP-dependent synthetase/ligase
g13875	2.26537	0.00914107	171	268	658	515	69	124	65	80	NA	NA
g22151	2.26506	0.00516966	273	365	496	768	70	219	80	83	IPR000917	Sulfatase, N-terminal
g35252	2.26331	0.00239417	195	362	316	436	71	63	84	68	NA	NA
g35481	2.26321	0.00498738	145	281	314	238	57	61	91	21	NA	NA
g22307	2.26173	0.00279984	197	273	418	417	59	117	56	68	IPR001128	Cytochrome P450
g2941	2.26123	0.004291	134	164	380	251	48	59	40	55	NA	NA
g11793	2.25985	0.00213662	2657	2892	5421	4540	859	1543	646	617	IPR000408	Regulator of chromosome condensation, RCC1
g22731	2.25872	0.00159494	282	294	396	530	99	95	102	48	IPR011701	Major facilitator superfamily
g40231	2.2574	0.0114738	4225	7655	13334	14334	1093	5403	1338	2144	NA	NA
g2774	2.25677	0.0313458	518	2422	4034	2909	461	666	383	349	NA	NA
g24434	2.25643	0.0252155	464	1563	3503	2067	366	379	408	252	IPR018631	AAA-ATPase-like domain
g29248	2.25549	0.00505654	200	233	600	298	79	107	57	50	IPR004360	Glyoxalase/fosfomycin resistance/dioxygenase domain
g30336	2.25529	0.0356265	55	144	125	225	77	50	14	12	IPR002018	Carboxylesterase, type B
g28261	2.25384	0.172242	34	57	69	28	19	62	0	30	IPR006047	Glycosyl hydrolase, family 13, catalytic domain
g31018	2.25114	0.00606695	2268	3578	6995	6140	823	2165	651	864	IPR005850	Galactose-1-phosphate uridyl transferase, C-terminal
g27908	2.25007	0.00283627	269	419	536	432	130	124	61	80	IPR004911	Gamma interferon inducible lysosomal thiol reductase GILT
g10573	2.24967	0.0146146	306	1014	1287	1102	247	222	207	104	NA	NA
g39422	2.24858	0.00181296	2724	4265	4539	5305	677	1548	798	952	IPR008183	Aldose 1-/Glucose-6-phosphate 1-epimerase
g30780	2.24829	0.0124015	141	309	607	511	53	116	80	76	0	0
g39488	2.24689	0.0741533	17	64	77	65	23	19	2	19	NA	NA
g7887	2.24683	0.0679343	54	116	627	256	41	38	49	39	IPR011701	Major facilitator superfamily
g2674	2.24569	0.0016282	1828	3063	3578	3479	636	948	591	563	IPR003172	MD-2-related lipid-recognition domain
g37908	2.2451	0.0098618	130	196	571	278	59	68	61	48	IPR032677	GTP cyclohydrolase II
g38209	2.24487	0.00202633	72	85	86	95	22	21	26	10	NA	NA
g12354	2.2436	0.00892672	216	576	749	428	148	121	80	81	NA	NA
g29882	2.24178	0.0220003	326	405	110	579	52	88	77	62	IPR000073	Alpha/beta hydrolase fold-1
g26547	2.24136	0.00647294	398	772	1215	1079	197	318	133	143	IPR000873	AMP-dependent synthetase/ligase
g27543	2.24052	0.0253928	74	242	357	294	62	73	32	40	IPR018631	AAA-ATPase-like domain
g5395	2.24028	0.00202633	87	110	86	97	17	30	22	18	NA	NA
g17269	2.2371	0.035133	23	86	110	97	20	16	13	14	NA	NA
g1214	2.23648	0.00444926	2835	6490	7362	9481	1391	2252	1003	1220	NA	NA
g26925	2.2362	0.00222745	232	388	505	408	105	76	102	65	IPR018631	AAA-ATPase-like domain
g25586	2.23591	0.0112717	42	94	90	86	26	19	9	21	NA	NA
g40465	2.23583	0.348012	10	118	469	1348	113	18	82	13	NA	NA
g40218	2.23465	0.00721447	448	1104	1483	1292	259	328	203	160	NA	NA
g25588	2.23098	0.0228553	21	59	69	58	7	23	13	5	NA	NA
g8677	2.23092	0.00200751	302	460	676	491	123	121	112	81	NA	NA
g38081	2.23022	0.0469717	162	429	874	1657	173	140	138	94	IPR000618	Insect cuticle protein
g40589	2.22911	0.0148186	306	134	122	272	115	46	21	48	IPR011701	Major facilitator superfamily
g27064	2.22886	0.0352109	474	1416	4502	2079	462	468	357	248	IPR002490	V-type ATPase, V0 complex, 116kDa subunit family
g11313	2.22817	0.00403826	127	235	236	299	41	78	61	28	IPR002018	Carboxylesterase, type B
g7963	2.22729	0.0138558	51	111	145	101	25	29	37	7	IPR004274	FCP1 homology domain
g23839	2.22655	0.0335968	50	153	318	163	22	46	36	30	IPR018631	AAA-ATPase-like domain
g30047	2.22586	0.0176158	3445	587	1993	1585	704	607	239	215	IPR001128	Cytochrome P450
g34276	2.22309	0.00181296	199	152	135	135	32	37	33	43	IPR005821	Ion transport domain
g4445	2.22232	0.0470954	34	94	227	128	32	40	15	15	NA	NA
g5167	2.22201	0.0502354	101	327	142	349	91	92	12	64	IPR000172	Glucose-methanol-choline oxidoreductase, N-terminal
g23766	2.22077	0.00241491	191	343	399	415	68	91	88	57	IPR004843	Calcineurin-like phosphoesterase domain, ApaH type
g8344	2.22058	0.0655557	212	874	2648	1157	112	390	185	211	IPR004045	Glutathione S-transferase, N-terminal
g31978	2.22027	0.00401096	329	811	760	627	176	143	147	100	NA	NA
g7645	2.21887	0.00425894	114	62	86	115	29	40	13	15	IPR008042	Retrotransposon, Pao
g37064	2.21805	0.0236736	343	1201	2258	1350	234	306	275	190	IPR001251	CRAL-TRIO lipid binding domain
g8895	2.21799	0.00821546	158	431	474	465	94	97	64	82	NA	NA
g14808	2.21751	0.00992212	81	145	272	205	40	63	29	28	IPR018631	AAA-ATPase-like domain
g34559	2.21675	0.0119144	208	572	941	598	124	151	137	76	IPR003000	Sirtuin family
g8636	2.21573	0.0327641	20	54	91	61	6	28	12	7	NA	NA
g15235	2.21456	0.0160061	43	90	175	107	21	23	31	13	IPR018631	AAA-ATPase-like domain
g10578	2.21346	0.0120717	250	560	1178	710	181	145	116	126	IPR000210	BTB/POZ domain
g4321	2.21213	0.0124798	297	746	1008	821	103	350	104	151	NA	NA
g7965	2.21193	0.0406121	37	156	201	158	19	38	35	19	NA	NA
g918	2.21113	0.0266537	126	397	846	514	107	113	87	65	IPR001128	Cytochrome P450
g31841	2.21042	0.0022815	1052	2187	2201	2307	465	492	476	331	NA	NA
g23081	2.21036	0.0548762	171	435	822	430	584	66	69	35	IPR004046	Glutathione S-transferase, C-terminal
g23408	2.209	0.00744739	209	496	716	522	123	146	92	73	IPR006202	Neurotransmitter-gated ion-channel ligand-binding domain
g11841	2.20855	0.00680221	345	709	1112	710	211	236	133	91	IPR002172	Low-density lipoprotein (LDL) receptor class A repeat
g40325	2.20826	0.0199828	31	92	122	77	12	21	18	16	NA	NA
g5597	2.20627	0.00505718	77	168	145	177	35	30	36	26	0	0
g38636	2.206	0.0419344	667	2826	8030	4313	768	853	699	452	IPR018631	AAA-ATPase-like domain
g30615	2.20499	0.00170424	4430	9010	10488	9142	1966	2112	2216	1312	NA	NA
g16927	2.20497	0.0354589	111	321	532	678	49	176	53	93	NA	NA
g20770	2.20416	0.00993048	33	55	82	71	18	21	8	11	IPR013818	Lipase/vitellogenin
g22292	2.20312	0.00729779	1806	2483	2011	4435	576	1331	310	580	IPR001128	Cytochrome P450
g37882	2.20298	0.00250302	2367	5016	6082	5776	1244	1348	1037	774	NA	NA
g6416	2.20246	0.005882	676	1586	2315	1842	390	429	352	247	IPR018631	AAA-ATPase-like domain
g33750	2.20177	0.00180023	2854	5826	5838	6092	1281	1368	1143	960	NA	NA
g15618	2.19935	0.0078816	154	309	337	539	84	112	59	51	NA	NA
g37918	2.1985	0.00827116	145	272	105	232	51	49	41	28	NA	NA
g38642	2.19835	0.0161577	970	3163	6215	3704	703	1008	608	538	IPR018631	AAA-ATPase-like domain
g30794	2.1974	0.00821983	181	355	739	436	81	125	93	70	IPR004839	Aminotransferase, class I/classII
g35186	2.19715	0.0032462	762	1625	1086	1791	227	412	300	267	IPR023801	Histone deacetylase domain
g37941	2.19687	0.0529413	17	56	104	106	14	16	14	10	IPR002076	ELO family
g24903	2.19673	0.0209921	32	68	64	132	13	29	15	9	IPR000182	GNAT domain
g24424	2.19632	0.0078816	167	428	588	488	95	78	111	79	NA	NA
g26251	2.19543	0.002008	138	152	155	211	22	66	42	33	IPR002018	Carboxylesterase, type B
g25587	2.19409	0.00535179	51	102	88	101	19	27	16	17	NA	NA
g4722	2.19267	0.00919986	104	242	395	240	52	60	53	47	IPR018631	AAA-ATPase-like domain
g29461	2.19264	0.00223561	790	1525	1647	1516	317	404	328	229	IPR001806	Small GTPase superfamily
g25681	2.19195	0.0133668	149	191	77	146	73	35	25	16	IPR004133	DAN
g26058	2.19095	0.00229229	1226	2192	2157	2563	628	587	435	310	IPR001594	Palmitoyltransferase, DHHC domain
g2935	2.19094	0.0451851	328	1074	3263	1473	367	366	244	176	IPR002490	V-type ATPase, V0 complex, 116kDa subunit family
g22897	2.19036	0.00302524	107	191	196	213	38	57	38	33	NA	NA
g22712	2.18989	0.0235429	180	452	742	974	108	231	84	96	IPR000832	GPCR, family 2, secretin-like
g29403	2.18915	0.0144473	95	176	388	291	40	92	41	42	NA	NA
g11998	2.18884	0.00370175	234	459	456	568	65	155	93	94	IPR003172	MD-2-related lipid-recognition domain
g9971	2.18873	0.00426584	115	252	170	189	27	58	51	33	NA	NA
g38516	2.18804	0.00190048	438	701	729	638	147	222	125	114	IPR000210	BTB/POZ domain
g1529	2.1878	0.00601283	1647	2485	5712	4137	661	1461	558	614	IPR007197	Radical SAM
g27222	2.18724	0.106007	32	318	281	284	23	66	35	47	IPR011701	Major facilitator superfamily
g7892	2.18708	0.00672015	1547	1643	5233	2226	883	775	445	344	IPR001236	Lactate/malate dehydrogenase, N-terminal
[truncated: 16,173 more rows]
